# Supplementary material for: Western Amazon Basin limits: conservation status and distribution of river dolphins (Inia geoffrensis and Sotalia fluviatilis) in Ecuador
Source: PeerJ. 2026 Jul 29;14:e21586. doi: 10.7717/peerj.21586 (PMC13428540; doi:10.7717/peerj.21586)
Supplement: Supplemental Information 1 — The complete, raw field data from boat-based visual surveys conducted for the conservation status assessment of river dolphins (Inia geoffrensis and Sotalia fluviatilis) in the Ecuadorian Amazon. Data were collected across multiple rivers and lagoons during both raising and falling water seasons between 2019 and 2024. [file peerj-14-21586-s001.csv]

Consecutive	Region	Country_River	River	Habitat	River_Season	Day	Month	Year	Hour	Event	TransectT	TransectN	Lon	Lat	DistP	DistS	Tport	Tstar	Rstate	WaterT	Glare_Strength	Sight	Platform	Transect_length	Angle_Side	Angle	Rdist	DOD	Group_Size	Calve	SpCODE	SpNAME	Coh	Observation_Status	Observer_number	Speed
1	Amazon	Ecuador	Laguna Grande	L	Raising	20	3	2019	8:19	L	L	1	-76.17961667	-0.01665					0	B	0	3	1													10.1
2	Amazon	Ecuador	Laguna Grande	L	Raising	20	3	2019	8:21	X	L	1	-76.18365	-0.016483333					0	B	0	3	1	0.5												10.1
3	Amazon	Ecuador	Laguna Grande	T	Raising	20	3	2019	8:21	L	L	2	-76.18365	-0.016483333					0	B	0	3	1													10.1
4	Amazon	Ecuador	Cuyabeno	T	Raising	20	3	2019	8:22	X	L	2	-76.19433333	-0.002333333					0	B	0	3	1	0.35												10.1
5	Amazon	Ecuador	Cuyabeno	T	Raising	20	3	2019	8:22	S	S	3	-76.19433333	-0.002333333	35	40	F	F	0	B	0	3	1													11.1
6	Amazon	Ecuador	Cuyabeno	T	Raising	20	3	2019	8:25	O	S	3	-76.19433333	-0.002333333	35	40	F	F	0	B	0	3	1		S	10	70	0-50	4	1	1	Inia geoffrensis	2		SN	11.1
7	Amazon	Ecuador	Cuyabeno	T	Raising	20	3	2019	8:38	E	S	3	-76.17393333	-0.034983333	27	32	F	F	0	B	0	3	1	2.5												9.9
8	Amazon	Ecuador	Cuyabeno	T	Raising	20	3	2019	8:38	S	S	4	-76.17393333	-0.034983333	27	32	F	F	0	B	0	3	1													9.9
9	Amazon	Ecuador	Cuyabeno	T	Raising	20	3	2019	8:50	E	S	4	-76.16106667	-0.038483333	18	29	F	F	0	B	0	3	1	2.5												10.9
10	Amazon	Ecuador	Cuyabeno	T	Raising	20	3	2019	8:50	S	S	5	-76.16106667	-0.038483333	18	29	F	F	0	B	0	3	1													10.9
11	Amazon	Ecuador	Cuyabeno	T	Raising	20	3	2019	9:03	E	S	5	-76.1641	-0.050466666	27	19	F	F	0	B	0	3	1	2.5												11.6
12	Amazon	Ecuador	Cuyabeno	T	Raising	20	3	2019	9:03	S	S	6	-76.1641	-0.050466666	27	19	F	F	0	B	0	3	1													11.6
13	Amazon	Ecuador	Cuyabeno	T	Raising	20	3	2019	9:18	E	S	6	-76.16836667	-0.06465	29	7	F	F	0	B	0	3	1	2.5												10.8
14	Amazon	Ecuador	Cuyabeno	T	Raising	20	3	2019	9:18	S	S	7	-76.16836667	-0.06465	29	7	F	F	0	B	0	3	1													10.8
15	Amazon	Ecuador	Cuyabeno	T	Raising	20	3	2019	9:32	E	S	7	-76.16333333	-0.0731	31	19	F	F	0	B	0	3	1	2.5												9.5
16	Amazon	Ecuador	Cuyabeno	T	Raising	20	3	2019	9:32	S	S	8	-76.16333333	-0.0731	31	19	F	F	0	B	0	3	1													9.5
17	Amazon	Ecuador	Cuyabeno	T	Raising	20	3	2019	9:49	E	S	8	-76.1525	-0.079983333	31	34	F	F	0	B	0	3	1	2.5												12.4
18	Amazon	Ecuador	Cuyabeno	T	Raising	20	3	2019	9:49	S	S	9	-76.1525	-0.079983333	31	34	F	F	0	B	0	3	1													12.4
19	Amazon	Ecuador	Cuyabeno	T	Raising	20	3	2019	10:01	E	S	9	-76.14296667	-0.091483333	33	26	F	F	0	B	0	3	1	2.5												12.7
20	Amazon	Ecuador	Cuyabeno	T	Raising	20	3	2019	10:01	S	S	10	-76.14296667	-0.091483333	33	26	F	F	0	B	0	3	1													12.7
21	Amazon	Ecuador	Cuyabeno	T	Raising	20	3	2019	10:15	E	S	10	-76.12935	-0.0938	28	23	F	F	0	B	0	3	1	2.5												13.8
22	Amazon	Ecuador	Cuyabeno	T	Raising	20	3	2019	10:15	S	S	11	-76.12935	-0.0938	28	23	F	F	0	B	0	3	1													13.8
23	Amazon	Ecuador	Cuyabeno	T	Raising	20	3	2019	10:26	E	S	11	-76.12836667	-0.088533333	22	23	F	F	0	B	0	3	1	2.5												13.2
24	Amazon	Ecuador	Cuyabeno	T	Raising	20	3	2019	10:26	S	S	12	-76.12836667	-0.088533333	22	23	F	F	0	B	0	3	1													13.2
25	Amazon	Ecuador	Cuyabeno	T	Raising	20	3	2019	10:38	E	S	12	-76.1035	-0.095516666	31	19	F	F	0	B	0	3	1	2.5												10.6
26	Amazon	Ecuador	Cuyabeno	T	Raising	20	3	2019	10:38	S	S	13	-76.1035	-0.095516666	31	19	F	F	0	B	0	3	1													10.6
27	Amazon	Ecuador	Cuyabeno	T	Raising	20	3	2019	10:52	E	S	13	-76.08906667	-0.107049999	32	31	F	F	0	B	0	3	1	2.5												12.6
28	Amazon	Ecuador	Cuyabeno	T	Raising	20	3	2019	10:52	S	S	14	-76.08906667	-0.107049999	32	31	F	F	0	B	0	3	1													12.6
29	Amazon	Ecuador	Cuyabeno	T	Raising	20	3	2019	11:03	E	S	14	-76.07093333	-0.109099999	33	15	F	F	0	B	0	3	1	2.5												10.6
30	Amazon	Ecuador	Cuyabeno	T	Raising	20	3	2019	11:03	S	S	15	-76.07093333	-0.109099999	33	15	F	F	0	B	0	3	1													10.6
31	Amazon	Ecuador	Cuyabeno	T	Raising	20	3	2019	11:27	O	S	15	-76.05506667	-0.108883333	12	43	F	F	0	B	0	3	1		S	20	23	0-50	1	0	1	Inia geoffrensis	2		SN	10.6
32	Amazon	Ecuador	Cuyabeno	T	Raising	20	3	2019	11:36	E	S	15	-76.06663333	-0.107399999	15	20	F	F	0	B	0	3	1	2.5												12.2
33	Amazon	Ecuador	Cuyabeno	T	Raising	20	3	2019	11:36	S	S	16	-76.06663333	-0.107399999	15	20	F	F	0	B	0	3	1													12.2
34	Amazon	Ecuador	Cuyabeno	T	Raising	20	3	2019	11:43	E	S	16	-76.04796667	-0.103316666	9	10	F	F	0	B	0	3	1	1.8												13.8
35	Amazon	Ecuador	Cuyabeno	T	Raising	20	3	2019	11:43	S	S	17	-76.04796667	-0.103316666	9	10	F	F	0	B	0	3	1													13.8
36	Amazon	Ecuador	Cuyabeno	T	Raising	20	3	2019	11:57	E	S	17	-76.04098333	-0.097466666	39	14	F	F	0	B	0	3	1	2.5												10.7
37	Amazon	Ecuador	Cuyabeno	T	Raising	20	3	2019	11:57	S	S	18	-76.04098333	-0.097466666	39	14	F	F	0	B	0	3	1													10.7
38	Amazon	Ecuador	Cuyabeno	T	Raising	20	3	2019	12:12	E	S	18	-76.01613333	-0.095216666	24	41	F	F	0	B	0	3	1	3												15
39	Amazon	Ecuador	Cuyabeno	T	Raising	20	3	2019	12:12	S	S	19	-76.01613333	-0.095216666	24	41	F	F	0	B	0	3	1													15
40	Amazon	Ecuador	Cuyabeno	T	Raising	20	3	2019	12:20	O	S	19	-76.00588333	-0.100899999	11	34	F	F	0	B	0	3	2		P	10	105	0-50	1	1	1	Inia geoffrensis	2	NW	1	13.9
41	Amazon	Ecuador	Cuyabeno	T	Raising	20	3	2019	12:28	E	S	19	-76.00848333	-0.103633333	17	41	F	F	0	B	0	3	1	2.5												13.9
42	Amazon	Ecuador	Cuyabeno	T	Raising	20	3	2019	12:28	S	S	20	-76.00848333	-0.103633333	17	41	F	F	0	B	0	3	1													13.9
43	Amazon	Ecuador	Cuyabeno	T	Raising	20	3	2019	12:40	E	S	20	-75.99283333	-0.106266666	31	21	F	F	0	B	0	3	1	2.5												13.4
44	Amazon	Ecuador	Cuyabeno	T	Raising	20	3	2019	12:40	S	S	21	-75.99283333	-0.106266666	31	21	F	F	0	B	0	3	1													13.4
45	Amazon	Ecuador	Cuyabeno	T	Raising	20	3	2019	12:53	E	S	21	-75.992	-0.124799999	18	71	F	F	0	B	0	3	1	2.5												12.6
46	Amazon	Ecuador	Cuyabeno	T	Raising	20	3	2019	12:53	S	S	22	-75.992	-0.124799999	18	71	F	F	0	B	0	3	1													12.6
47	Amazon	Ecuador	Cuyabeno	T	Raising	20	3	2019	13:05	E	S	22	-75.97355	-0.129066666	33	33	F	F	0	B	0	3	1	2.5												14.6
48	Amazon	Ecuador	Cuyabeno	T	Raising	20	3	2019	13:05	S	S	23	-75.97355	-0.129066666	33	33	F	F	0	B	0	3	1													14.6
49	Amazon	Ecuador	Cuyabeno	T	Raising	20	3	2019	13:16	E	S	23	-75.96283333	-0.124766666	17	19	F	F	0	B	0	3	1	2.5												11.8
50	Amazon	Ecuador	Cuyabeno	T	Raising	20	3	2019	13:16	S	S	24	-75.96283333	-0.124766666	17	19	F	F	0	B	0	3	1													11.8
51	Amazon	Ecuador	Cuyabeno	T	Raising	20	3	2019	13:31	E	S	24	-75.95966667	-0.138783333	26	26	F	F	0	B	0	3	1	2.5												14.3
52	Amazon	Ecuador	Cuyabeno	T	Raising	20	3	2019	13:31	S	S	25	-75.95966667	-0.138783333	26	26	F	F	0	B	0	3	1													14.3
53	Amazon	Ecuador	Cuyabeno	T	Raising	20	3	2019	13:42	E	S	25	-75.96278333	-0.153533333	24	31	F	F	0	B	0	3	1	2.5												13.5
54	Amazon	Ecuador	Cuyabeno	T	Raising	20	3	2019	13:42	S	S	26	-75.96278333	-0.153533333	24	31	F	F	0	B	0	3	1													13.5
55	Amazon	Ecuador	Cuyabeno	T	Raising	20	3	2019	14:06	E	S	26	-75.94305	-0.160649999	24	27	F	F	0	B	0	3	1	7.5												16.1
56	Amazon	Ecuador	Cuyabeno	T	Raising	20	3	2019	14:06	S	S	27	-75.94305	-0.160649999	24	27	F	F	0	B	0	3	1													16.1
57	Amazon	Ecuador	Cuyabeno	T	Raising	20	3	2019	14:16	E	S	27	-75.93731667	-0.165416666	22	21	F	F	0	B	0	3	1	2.5												15.5
58	Amazon	Ecuador	Cuyabeno	T	Raising	20	3	2019	14:16	S	S	28	-75.93731667	-0.165416666	22	21	F	F	0	B	0	3	1													15.5
59	Amazon	Ecuador	Cuyabeno	T	Raising	20	3	2019	14:27	E	S	28	-75.94573333	-0.177049999	22	22	F	F	0	B	0	3	1	2.5												16.5
60	Amazon	Ecuador	Cuyabeno	T	Raising	20	3	2019	14:27	S	S	29	-75.94573333	-0.177049999	22	22	F	F	0	B	0	3	1													16.5
61	Amazon	Ecuador	Cuyabeno	T	Raising	20	3	2019	14:34	E	S	29	-75.94041667	-0.182249999	46	10	F	F	0	B	0	3	1	4.13												13.8
62	Amazon	Ecuador	Cuyabeno	T	Raising	20	3	2019	14:34	S	S	30	-75.94041667	-0.182249999	46	10	F	F	0	B	0	3	1													13.8
63	Amazon	Ecuador	Cuyabeno	T	Raising	20	3	2019	14:42	O	S	30	-75.93755	-0.187116666	36	17	F	F	0	B	0	3	1		SN	SN	SN	0-50	1		1	Inia geoffrensis	2		SN	8.9
64	Amazon	Ecuador	Cuyabeno	T	Raising	20	3	2019	14:46	E	S	30	-75.93136667	-0.189233332	13	28	F	F	0	B	0	3	1	2.5												14.6
65	Amazon	Ecuador	Cuyabeno	T	Raising	20	3	2019	14:46	S	S	31	-75.93136667	-0.189233332	13	28	F	F	0	B	0	3	1													14.6
66	Amazon	Ecuador	Cuyabeno	T	Raising	20	3	2019	15:02	E	S	31	-75.92805	-0.203666666	24	26	F	F	0	B	0	3	1	2.5												14.3
67	Amazon	Ecuador	Cuyabeno	T	Raising	20	3	2019	15:02	S	S	32	-75.92805	-0.203666666	24	26	F	F	0	B	0	3	1													14.3
68	Amazon	Ecuador	Cuyabeno	T	Raising	20	3	2019	15:23	O	S	32	-75.93535	-0.224499999	70	60	F	F	0	B	0	3	1		P	10	40	0-50	2	1	1	Inia geoffrensis	2		SN	15
69	Amazon	Ecuador	Cuyabeno	T	Raising	20	3	2019	15:28	E	S	32	-75.93493333	-0.225216666	38	19	F	F	0	B	0	3	1	2.5												15.9
70	Amazon	Ecuador	Cuyabeno	T	Raising	20	3	2019	15:28	S	S	33	-75.93493333	-0.225216666	38	19	F	F	0	B	0	3	1													15.9
71	Amazon	Ecuador	Cuyabeno	T	Raising	20	3	2019	15:37	E	S	33	-75.92488333	-0.236649999	26	44	F	F	0	B	0	3	1	2.5												16.6
72	Amazon	Ecuador	Cuyabeno	T	Raising	20	3	2019	15:37	S	S	34	-75.92488333	-0.236649999	26	44	F	F	0	B	0	3	1													16.6
73	Amazon	Ecuador	Cuyabeno	C	Raising	20	3	2019	15:42	O	S	34	-75.9217	-0.239333332	65	34	F	F	0	B	0	3	1		P	30	10	0-50	4	0	1	Inia geoffrensis	1		SN	12.5
74	Amazon	Ecuador	Cuyabeno	T	Raising	20	3	2019	15:52	E	S	34	-75.91805	-0.242699999	18	44	F	F	0	B	0	3	1	2.5												15.7
75	Amazon	Ecuador	Cuyabeno	T	Raising	20	3	2019	15:52	S	S	35	-75.91805	-0.242699999	18	44	F	F	0	B	0	3	1													15.7
76	Amazon	Ecuador	Cuyabeno	T	Raising	20	3	2019	16:01	O	S	35	-75.91421667	-0.249549999	43	34	F	F	0	B	0	3	1		P	7	40	0-50	2	0	1	Inia geoffrensis	1		SN	14
77	Amazon	Ecuador	Cuyabeno	T	Raising	20	3	2019	16:07	E	S	35	-75.90973333	-0.251633332	43	47	F	F	0	B	0	3	1	2.5												13.4
78	Amazon	Ecuador	Cuyabeno	T	Raising	20	3	2019	16:07	S	S	36	-75.90973333	-0.251633332	43	47	F	F	0	B	0	3	1													13.4
79	Amazon	Ecuador	Cuyabeno	T	Raising	20	3	2019	16:10	O	S	36	-75.90628333	-0.255716665	48	28	F	F	0	B	0	3	1		P	40	70	0-50	1	0	1	Inia geoffrensis	2		SN	13.4
80	Amazon	Ecuador	Cuyabeno	T	Raising	20	3	2019	16:16	E	S	36	-75.89988333	-0.257599999	39	48	F	F	0	M	0	3	1	2.1												SN
81	Amazon	Ecuador	Cuyabeno-Aguarico	C	Raising	20	3	2019	16:16	S	S	37	-75.89988333	-0.257599999	39	48	F	F	0	M	0	3	1													SN
82	Amazon	Ecuador	Cuyabeno-Aguarico	C	Raising	20	3	2019	16:16	O	S	37	-75.89988333	-0.257599999	39	48	F	F	0	M	0	3	1		S	10	20	0-50	6	0	1	Inia geoffrensis	1		SN	SN
83	Amazon	Ecuador	Cuyabeno-Aguarico	C	Raising	20	3	2019	16:16	E	S	37	-75.89968	-0.258083	SN	SN	SN	SN	0	M	0	3	1	0.6												SN
84	Amazon	Ecuador	Aguarico	R	Raising	20	3	2019	16:16	S	S	100	-75.89968	-0.257697	SN	SN	SN	SN	0	W	0	3	1													SN
85	Amazon	Ecuador	Aguarico	R	Raising	20	3	2019	16:39	E	S	100	-75.89111667	-0.267333332	40	265	T	T	0	W	0	3	1	0.85												SN
86	Amazon	Ecuador	Aguarico	R	Raising	20	3	2019	16:39	S	S	38	-75.89111667	-0.267333332	40	265	T	T	0	W	0	3	1													SN
87	Amazon	Ecuador	Aguarico	R	Raising	20	3	2019	16:52	O	S	38	-75.86976667	-0.275099999	312	35	T	T	0	W	0	3	1		S	SN	SN	0-50	1		1	Inia geoffrensis	2		SN	19.7
88	Amazon	Ecuador	Aguarico	R	Raising	20	3	2019	16:55	E	S	38	-75.86296667	-0.270733332	76	163	T	T	0	W	0	3	1	2.4												16.8
89	Amazon	Ecuador	Aguarico	R	Raising	20	3	2019	16:55	S	S	39	-75.86296667	-0.270733332	76	163	T	T	0	W	0	3	1													16.8
90	Amazon	Ecuador	Aguarico	R	Raising	20	3	2019	17:00	O	S	39	-75.8541	-0.264899999	51	163	T	T	0	W	0	3	1		S	40	50	100-150	7	0	1	Inia geoffrensis	1		SN	19.8
91	Amazon	Ecuador	Aguarico	R	Raising	20	3	2019	17:05	E	S	39	-75.84621667	-0.264566665	349	115	T	T	0	W	0	3	1	2.5												17.8
92	Amazon	Ecuador	Aguarico	R	Raising	20	3	2019	17:05	S	S	40	-75.84621667	-0.264566665	349	115	T	T	0	W	0	3	1													17.8
93	Amazon	Ecuador	Aguarico	R	Raising	20	3	2019	17:11	E	S	40	-75.82661667	-0.278166665	98	246	T	T	0	W	0	3	1	2.5												17.8
94	Amazon	Ecuador	Aguarico	R	Raising	20	3	2019	17:11	S	S	41	-75.82661667	-0.278166665	98	246	T	T	0	W	0	3	1													17.8
95	Amazon	Ecuador	Aguarico	R	Raising	20	3	2019	17:20	E	S	41	-75.80855	-0.291649999	77	149	T	T	0	W	0	3	1	2.5												17.8
96	Amazon	Ecuador	Aguarico	R	Raising	21	3	2019	7:40	S	S	42	-75.6716	-0.361583331	106	249	A	T	1	W	0	3	1													13.5
97	Amazon	Ecuador	Aguarico	R	Raising	21	3	2019	7:52	E	S	42	-75.65526667	-0.373349998	145	209	A	T	1	W	0	3	1	2.5												13.5
98	Amazon	Ecuador	Aguarico	R	Raising	21	3	2019	7:52	S	S	43	-75.65526667	-0.373349998	145	209	A	T	1	W	0	3	1													13.5
99	Amazon	Ecuador	Aguarico	R	Raising	21	3	2019	8:02	E	S	43	-75.66375	-0.390733331	56	68	A	T	1	W	0	3	1	2.3												14
100	Amazon	Ecuador	Aguarico	R	Raising	21	3	2019	8:02	S	S	44	-75.66375	-0.390733331	56	68	A	T	1	W	0	3	1													14
101	Amazon	Ecuador	Cano Zabalo-Aguarico	C	Raising	21	3	2019	8:06	O	S	44	-75.66701667	-0.395549998	65	52	A	T	1	M	0	3	2		S	35	100	0-50	3	0	1	Inia geoffrensis	1	NW	3	13
102	Amazon	Ecuador	Aguarico	R	Raising	21	3	2019	8:19	E	S	44	-75.65096667	-0.400983331	25	32	A	T	1	W	0	3	1	2.71												14.1
103	Amazon	Ecuador	Aguarico	R	Raising	21	3	2019	8:19	S	S	45	-75.65096667	-0.400983331	25	32	A	T	1	W	0	3	1													14.1
104	Amazon	Ecuador	Aguarico	R	Raising	21	3	2019	8:32	E	S	45	-75.62945	-0.387233331	183	67	A	T	1	W	0	3	1	3.1												13.6
105	Amazon	Ecuador	Aguarico	R	Raising	21	3	2019	8:32	S	S	46	-75.62945	-0.387233331	183	67	A	T	1	W	0	3	1													13.6
106	Amazon	Ecuador	Aguarico	R	Raising	21	3	2019	8:42	E	S	46	-75.61473333	-0.401916665	119	173	A	T	1	W	0	3	1	2.3												13.5
107	Amazon	Ecuador	Aguarico	R	Raising	21	3	2019	8:42	S	S	47	-75.61473333	-0.401916665	119	173	A	T	1	W	0	3	1													13.5
108	Amazon	Ecuador	Aguarico	R	Raising	21	3	2019	SN	E	S	47	-75.61458333	-0.430983331	101	230	A	T	1	W	0	3	1	2.84												13.1
109	Amazon	Ecuador	Aguarico	R	Raising	21	3	2019	SN	S	S	48	-75.61458333	-0.430983331	101	230	A	T	1	W	0	3	1													13.1
110	Amazon	Ecuador	Aguarico	R	Raising	21	3	2019	9:10	E	S	48	-75.60843333	-0.460099998	178	284	T	T	1	W	1	3	1	2.8												13.5
111	Amazon	Ecuador	Aguarico	R	Raising	21	3	2019	9:10	S	S	49	-75.60843333	-0.460099998	178	284	T	T	1	W	1	3	1													13.5
112	Amazon	Ecuador	Aguarico	R	Raising	21	3	2019	9:20	E	S	49	-75.60965	-0.478966664	87	245	A	T	1	W	1	3	1	2.5												17.5
113	Amazon	Ecuador	Aguarico	R	Raising	21	3	2019	9:20	S	S	50	-75.60965	-0.478966664	87	245	A	T	1	W	1	3	1													17.5
114	Amazon	Ecuador	Cano Pajillas-Aguarico	C	Raising	21	3	2019	9:31	O	S	50	-75.61018333	-0.484466664	64	86	T	A	1	M	1	3	2		S	10	250	>200	2	0	1	Inia geoffrensis	1	NW	1	SN
115	Amazon	Ecuador	Aguarico	R	Raising	21	3	2019	9:45	E	S	50	-75.594969	-0.486075	171	89	T	A	1	W	1	3	1	2.02												18.4
116	Amazon	Ecuador	Aguarico	I	Raising	21	3	2019	9:45	S	S	101	-75.592404	-0.493579	SN	SN	SN	SN	1	W	1	3	1													SN
117	Amazon	Ecuador	Aguarico	I	Raising	21	3	2019	9:45	E	S	101	-75.59128333	-0.490383331	SN	SN	SN	SN	1	W	1	3	1	0.99												SN
118	Amazon	Ecuador	Aguarico	R	Raising	21	3	2019	9:45	S	S	51	-75.59128333	-0.490383331	171	89	T	A	1	W	1	3	1													18.4
119	Amazon	Ecuador	Aguarico	R	Raising	21	3	2019	9:57	E	S	51	-75.588594	-0.507827	66	106	T	T	1	W	1	3	1	1.8												12
120	Amazon	Ecuador	Aguarico	R	Raising	21	3	2019	9:57	S	S	52	-75.588594	-0.507827	66	106	T	T	1	W	1	3	1													12
121	Amazon	Ecuador	Aguarico	R	Raising	21	3	2019	10:10	E	S	52	-75.571523	-0.497214	157	6	T	A	1	W	1	3	1	3												11.3
122	Amazon	Ecuador	Aguarico	R	Raising	21	3	2019	10:10	S	S	53	-75.571523	-0.497214	157	6	T	A	1	W	1	3	1													11.3
123	Amazon	Ecuador	Aguarico	R	Raising	21	3	2019	10:30	E	S	53	-75.57058333	-0.510349997	276	137	T	T	1	W	1	3	1	2												15.2
124	Amazon	Ecuador	Aguarico	R	Raising	21	3	2019	10:30	S	S	54	-75.57058333	-0.510349997	276	137	T	T	1	W	1	3	1													15.2
125	Amazon	Ecuador	Aguarico	R	Raising	21	3	2019	10:44	E	S	54	-75.56011667	-0.522866664	221	131	T	T	1	W	1	3	1	2.6												15.8
126	Amazon	Ecuador	Aguarico	R	Raising	21	3	2019	10:44	S	S	55	-75.56011667	-0.522866664	221	131	T	T	1	W	1	3	1													15.8
127	Amazon	Ecuador	Aguarico	C	Raising	21	3	2019	10:55	O	S	55	-75.5642	-0.541966664	43	66	T	T	1	M	1	3	1		S	5	20	0-50	2	0	1	Inia geoffrensis	1		SN	15
128	Amazon	Ecuador	Aguarico	R	Raising	21	3	2019	10:57	E	S	55	-75.551172	-0.549333	136	109	T	T	1	W	1	3	1	3.84												15
129	Amazon	Ecuador	Aguarico	R	Raising	21	3	2019	10:57	S	S	56	-75.56296667	-0.562966664	136	109	T	T	1	W	1	3	1													15
130	Amazon	Ecuador	Aguarico	R	Raising	21	3	2019	11:10	E	S	56	-75.53875	-0.546383331	112	34	T	T	1	W	1	3	1	1.16												12.5
131	Amazon	Ecuador	Aguarico	R	Raising	21	3	2019	11:10	S	S	57	-75.53875	-0.546383331	112	34	T	T	1	W	1	3	1													12.5
132	Amazon	Ecuador	Aguarico	R	Raising	21	3	2019	11:21	E	S	57	-75.51715	-0.553399997	151	237	A	T	1	W	1	3	1	2.5												11.8
133	Amazon	Ecuador	Aguarico	R	Raising	21	3	2019	11:21	S	S	58	-75.51715	-0.553399997	151	237	A	T	1	W	1	3	1													11.8
134	Amazon	Ecuador	Aguarico	R	Raising	21	3	2019	11:30	E	S	58	-75.50015	-0.551983331	98	156	T	A	1	W	1	3	1	2.5												13.8
135	Amazon	Ecuador	Aguarico	R	Raising	21	3	2019	11:30	S	S	59	-75.50015	-0.551983331	98	156	T	A	1	W	1	3	1													13.8
136	Amazon	Ecuador	Aguarico	I	Raising	21	3	2019	11:37	O	S	59	-75.49456667	-0.544649997	189	89	G	A	1	W	1	3	2		P	90	320	150-200	1	0	1	Inia geoffrensis	2	NW	1	SN
137	Amazon	Ecuador	Aguarico	R	Raising	21	3	2019	11:46	E	S	59	-75.4849	-0.555666664	142	130	T	T	1	M	1	3	1	2.5												SN
138	Amazon	Ecuador	Cano Sancudo-Aguarico	C	Raising	21	3	2019	11:46	S	S	102	-75.4849	-0.555666664	142	130	T	T	1	M	1	3	1													SN
139	Amazon	Ecuador	Cano Sancudo-Aguarico	C	Raising	21	3	2019	11:46	O	S	102	-75.4849	-0.555666664	142	130	T	T	1	M	1	3	1		S	20	100	>200	3	0	1	Inia geoffrensis	1		4	SN
140	Amazon	Ecuador	Cano Sancudo-Aguarico	C	Raising	21	3	2019	11:46	E	S	102	-75.4849	-0.555666664	SN	SN	SN	SN	1	M	1	3	1	0.1												SN
141	Amazon	Ecuador	Aguarico	R	Raising	21	3	2019	11:46	S	S	60	-75.4849	-0.555666664	SN	SN	SN	S	1	W	1	3	1													SN
142	Amazon	Ecuador	Aguarico	R	Raising	21	3	2019	12:00	E	S	60	-75.46861667	-0.552683331	52	91	T	T	1	W	1	3	1	2.4												15.5
143	Amazon	Ecuador	Aguarico	R	Raising	21	3	2019	12:00	S	S	61	-75.46861667	-0.552683331	52	91	T	T	1	W	1	3	1													15.5
144	Amazon	Ecuador	Aguarico	R	Raising	21	3	2019	12:10	E	S	61	-75.44695	-0.552899997	103	121	T	G	1	W	1	3	1	2.6												15
145	Amazon	Ecuador	Aguarico	R	Raising	21	3	2019	12:10	S	S	62	-75.44695	-0.552899997	103	121	T	G	1	W	1	3	1													15
146	Amazon	Ecuador	Aguarico	R	Raising	21	3	2019	12:20	E	S	62	-75.42996667	-0.563999997	365	98	A	A	1	W	1	3	1	2.5												SN
147	Amazon	Ecuador	Aguarico	R	Raising	21	3	2019	12:20	S	S	63	-75.42996667	-0.563999997	365	98	A	A	1	W	1	3	1													SN
148	Amazon	Ecuador	Aguarico	R	Raising	21	3	2019	13:00	E	S	63	-75.40915	-0.572199997	45	63	A	A	1	W	1	3	1	2.5												11
149	Amazon	Ecuador	Aguarico	R	Raising	21	3	2019	13:00	S	S	64	-75.40915	-0.572199997	45	63	A	A	1	W	1	3	1													11
150	Amazon	Ecuador	Aguarico	R	Raising	21	3	2019	13:13	E	S	64	-75.3961	-0.57933333	191	72	A	A	1	W	1	3	1	2.8												15.6
151	Amazon	Ecuador	Aguarico	R	Raising	21	3	2019	13:13	S	S	65	-75.3961	-0.57933333	191	72	A	A	1	W	1	3	1													15.6
152	Amazon	Ecuador	Aguarico	R	Raising	21	3	2019	13:35	E	S	65	-75.37085	-0.60543333	305	107	A	A	1	W	1	3	1	5												15.4
153	Amazon	Ecuador	Aguarico	R	Raising	21	3	2019	13:35	S	S	66	-75.37085	-0.60543333	305	107	A	A	1	W	1	3	1													15.4
154	Amazon	Ecuador	Aguarico	R	Raising	21	3	2019	13:45	E	S	66	-75.35165	-0.61203333	139	212	A	A	1	W	1	3	1	2.5												14.6
155	Amazon	Ecuador	Aguarico	R	Raising	21	3	2019	13:45	S	S	67	-75.35165	-0.61203333	139	212	A	A	1	W	1	3	1													14.6
156	Amazon	Ecuador	Aguarico	R	Raising	21	3	2019	13:59	E	S	67	-75.32981667	-0.618799997	231	169	A	A	1	W	1	3	1	2.5												14
157	Amazon	Ecuador	Aguarico	R	Raising	21	3	2019	13:59	S	S	68	-75.32981667	-0.618799997	231	169	A	A	1	W	1	3	1													14
158	Amazon	Ecuador	Aguarico	R	Raising	21	3	2019	14:13	E	S	68	-75.30608333	-0.63028333	50	315	A	A	1	W	1	3	1	2.5												14.5
159	Amazon	Ecuador	Aguarico	R	Raising	21	3	2019	14:13	S	S	69	-75.30608333	-0.63028333	50	315	A	A	1	W	1	3	1													14.5
160	Amazon	Ecuador	Aguarico	R	Raising	21	3	2019	14:24	E	S	69	-75.28523333	-0.620149997	121	65	A	A	1	W	1	3	1	2.6												14.9
161	Amazon	Ecuador	Aguarico	R	Raising	21	3	2019	14:24	S	S	70	-75.28523333	-0.620149997	121	65	A	A	1	W	1	3	1													14.9
162	Amazon	Ecuador	Aguarico	R	Raising	21	3	2019	13:34	E	S	70	-75.28428333	-0.64288333	78	241	A	A	1	W	1	3	1	2.5												14.3
163	Amazon	Ecuador	Aguarico	R	Raising	21	3	2019	13:34	S	S	71	-75.28428333	-0.64288333	78	241	A	A	1	W	1	3	1													14.3
164	Amazon	Ecuador	Aguarico	R	Raising	21	3	2019	14:44	E	S	71	-75.27901667	-0.639449997	57	92	A	A	1	W	1	3	1	2.5												13.7
165	Amazon	Ecuador	Aguarico	R	Raising	21	3	2019	14:44	S	S	72	-75.27901667	-0.639449997	57	92	A	A	1	W	1	3	1													13.7
166	Amazon	Ecuador	Aguarico	R	Raising	21	3	2019	14:55	E	S	72	-75.26513333	-0.645216663	190	150	A	A	1	W	1	3	1	2.5												13.3
167	Amazon	Ecuador	Aguarico	R	Raising	21	3	2019	14:55	S	S	73	-75.26513333	-0.645216663	190	150	A	A	1	W	1	3	1													13.3
168	Amazon	Ecuador	Aguarico	R	Raising	21	3	2019	15:03	E	S	73	-75.261662	-0.654688	190	150	A	S	1	M	0	3	1	1.1												2.4
169	Amazon	Ecuador	Lagartococha-Aguarico	C	Raising	21	3	2019	15:03	S	S	103	-75.261662	-0.654688	190	150	A	S	1	M	0	3	1													2.4
170	Amazon	Ecuador	Lagartococha-Aguarico	C	Raising	21	3	2019	15:03	O	S	103	-75.261	-0.654916663	190	150	A	S	1	M	0	3	1		P	15	70	0-50	6	0	1	Inia geoffrensis	2		SN	SN
171	Amazon	Ecuador	Lagartococha-Aguarico	C	Raising	21	3	2019	15:03	E	S	103	-75.261	-0.654916663	SN	SN	SN	SN	1	M	0	3	1	0.1												SN
172	Amazon	Ecuador	Lagartococha	T	Raising	21	3	2019	15:03	S	S	74	-75.261	-0.654916663	SN	SN	SN	SN	1	B	0	3	1													SN
173	Amazon	Ecuador	Lagartococha	T	Raising	21	3	2019	15:40	O	S	74	-75.25285	-0.64623333	18	25	F	F	0	B	0	3	2		S	20	40	0-50	1	0	1	Inia geoffrensis	2	NW	SN	SN
174	Amazon	Ecuador	Lagartococha	T	Raising	21	3	2019	15:40	E	S	74	-75.25285	-0.64623333	18	25	F	F	0	B	0	3	1	2.5												13.7
175	Amazon	Ecuador	Lagartococha	T	Raising	21	3	2019	15:40	S	S	75	-75.25285	-0.64623333	18	25	F	F	0	B	0	3	1													13.7
176	Amazon	Ecuador	Lagartococha	T	Raising	21	3	2019	15:45	O	S	75	-75.24983333	-0.643649997	37	28	F	F	0	B	0	3	1		P	5	180	0-50	1	0	1	Inia geoffrensis	2		1	SN
177	Amazon	Ecuador	Lagartococha	T	Raising	21	3	2019	15:50	E	S	75	-75.2422	-0.643816663	19	20	F	F	0	B	0	3	1	2.5												13.5
178	Amazon	Ecuador	Lagartococha	T	Raising	21	3	2019	15:50	S	S	76	-75.2422	-0.643816663	19	20	F	F	0	B	0	3	1													13.5
179	Amazon	Ecuador	Lagartococha	T	Raising	21	3	2019	16:00	O	S	76	-75.23248333	-0.645166663	34	16	F	F	0	B	0	3	1		P	25	230	0-50	1	0	1	Inia geoffrensis	2		3	SN
180	Amazon	Ecuador	Lagartococha	T	Raising	21	3	2019	16:04	E	S	76	-75.23518333	-0.64023333	19	25	F	F	0	B	0	3	1	2.5												13.4
181	Amazon	Ecuador	Lagartococha	T	Raising	21	3	2019	16:04	S	S	77	-75.23518333	-0.64023333	19	25	F	F	0	B	0	3	1													13.4
182	Amazon	Ecuador	Lagartococha	T	Raising	21	3	2019	16:15	E	S	77	-75.22388333	-0.629066663	27	36	F	F	0	B	0	3	1	2.5												13.7
183	Amazon	Ecuador	Lagartococha	T	Raising	21	3	2019	16:15	S	S	78	-75.22388333	-0.629066663	27	36	F	F	0	B	0	3	1													13.7
184	Amazon	Ecuador	Lagartococha	T	Raising	21	3	2019	16:25	E	S	78	-75.22846667	-0.619049997	28	39	F	G	0	B	1	3	1	2.5												13.9
185	Amazon	Ecuador	Lagartococha	T	Raising	21	3	2019	16:25	S	S	79	-75.22846667	-0.619049997	28	39	F	G	0	B	1	3	1													13.9
186	Amazon	Ecuador	Lagartococha	T	Raising	21	3	2019	16:35	E	S	79	-75.22755	-0.607016664	14	36	G	F	0	B	1	3	1	2.5												14.1
187	Amazon	Ecuador	Lagartococha	T	Raising	21	3	2019	16:35	S	S	80	-75.22755	-0.607016664	14	36	G	F	0	B	1	3	1													14.1
188	Amazon	Ecuador	Lagartococha	T	Raising	21	3	2019	16:37	O	S	80	-75.22733333	-0.604899997	27	42	F	F	0	B	1	3	1		P	12	120	0-50	2	0	1	Inia geoffrensis	1		3	SN
189	Amazon	Ecuador	Lagartococha	T	Raising	21	3	2019	16:50	E	S	80	-75.240903	-0.602108	30	437	G	G	1	B	1	3	1	2												SN
190	Amazon	Ecuador	Delfincocha	L	Raising	21	3	2019	16:50	S	S	104	-75.240903	-0.602108	SN	SN	SN	SN	1	B	1	3	1													SN
191	Amazon	Ecuador	Delfincocha	L	Raising	21	3	2019	16:50	O	S	104	-75.24256667	-0.601316664	28	519	G	G	1	B	1	3	1		S	30	150	SN	4	0	1	Inia geoffrensis	1		SN	SN
192	Amazon	Ecuador	Delfincocha	L	Raising	21	3	2019	16:50	E	S	104	-75.24354	-0.599714	SN	SN	SN	SN	1	B	1	3	1	0.4												SN
193	Amazon	Ecuador	Aguarico-Napo	C	Raising	22	3	2019	12:09	S	S	105	-75.19753333	-0.964966662	146	217	T	T	1	W	1	3	1													10.6
194	Amazon	Ecuador	Aguarico-Napo	C	Raising	22	3	2019	12:09	O	S	105	-75.19753333	-0.964966662	146	217	T	T	1	W	1	3	2		S	10	45	SN	2	0	1	Inia geoffrensis	1	NW	1	10.6
195	Amazon	Ecuador	Aguarico-Napo	C	Raising	22	3	2019	12:09	E	S	105	-75.19753333	-0.964966662	SN	SN	SN	SN	1	W	1	3	1	0.1												SN
196	Amazon	Ecuador	Aguarico	R	Raising	22	3	2019	12:09	S	S	81	-75.19753333	-0.964966662	SN	SN	SN	SN	1	W	1	3	1													SN
197	Amazon	Ecuador	Aguarico	R	Raising	22	3	2019	12:09	O	S	81	-75.19753333	-0.964966662	146	217	T	T	1	W	1	3	2		P	30	80	SN	2	0	2	Sotalia fluviatilis	1	NW	1	10.6
198	Amazon	Ecuador	Aguarico	R	Raising	22	3	2019	12:26	E	S	81	-75.21708333	-0.951483328	96	250	B	A	1	W	1	3	1	2.6												11.3
199	Amazon	Ecuador	Aguarico	R	Raising	22	3	2019	12:26	S	S	82	-75.21708333	-0.951483328	96	254	B	A	1	W	1	3	1													12.7
200	Amazon	Ecuador	Aguarico	R	Raising	22	3	2019	12:38	E	S	82	-75.23246667	-0.938749995	149	254	T	G	1	W	1	3	1	2.5												12.7
201	Amazon	Ecuador	Aguarico	R	Raising	22	3	2019	12:38	S	S	83	-75.23246667	-0.938749995	149	254	T	G	1	W	1	3	1													12.7
202	Amazon	Ecuador	Aguarico	R	Raising	22	3	2019	12:38	O	S	83	-75.23246667	-0.938749995	149	254	T	G	1	W	1	3	2		P	30	160	SN	2	0	1	Inia geoffrensis	1	NW	SN	12.7
203	Amazon	Ecuador	Aguarico	R	Raising	22	3	2019	12:43	O	S	83	-75.23513333	-0.932649995	100	230	T	G	1	W	1	3	2		P	10	200	SN	2	0	1	Inia geoffrensis	1	NW	SN	SN
204	Amazon	Ecuador	Cocaya-Aguarico	C	Raising	22	3	2019	12:48	O	S	83	-75.23678333	-0.932283329	86	488	T	G	1	M	1	3	1		P	40	150	SN	1	0	1	Inia geoffrensis	2		SN	10.8
205	Amazon	Ecuador	Cocaya-Aguarico	C	Raising	22	3	2019	12:48	O	S	83	-75.23678333	-0.932283329	86	488	T	G	1	M	1	3	1		P	55	100	SN	1	0	2	Sotalia fluviatilis	2		SN	SN
206	Amazon	Ecuador	Aguarico	R	Raising	22	3	2019	12:56	E	S	83	-75.22826667	-0.921366662	230	197	B	A	1	W	1	3	1	2.6												11
207	Amazon	Ecuador	Aguarico	R	Raising	22	3	2019	12:56	S	S	84	-75.22826667	-0.921366662	230	197	B	A	1	W	1	3	1													11
208	Amazon	Ecuador	Aguarico	R	Raising	22	3	2019	13:10	E	S	84	-75.22158333	-0.901083329	381	240	B	T	1	W	1	3	1	2.4												10.5
209	Amazon	Ecuador	Aguarico	R	Raising	22	3	2019	13:10	S	S	85	-75.22158333	-0.901083329	381	240	B	T	1	W	1	3	1													10.5
210	Amazon	Ecuador	Aguarico	R	Raising	22	3	2019	13:17	O	S	85	-75.22346667	-0.891849995	110	330	S	B	1	W	1	3	2		S	15	280	0-50	1	0	1	Inia geoffrensis	2	NW	1	10
211	Amazon	Ecuador	Yanayacu-Aguarico	C	Raising	22	3	2019	13:20	O	S	85	-75.22456667	-0.885983329	150	301	S	T	1	M	1	3	2		P	90	200	0-50	1	0	1	Inia geoffrensis	2	NW	1	SN
212	Amazon	Ecuador	Aguarico	R	Raising	22	3	2019	13:25	E	S	85	-75.22393333	-0.882933329	135	302	A	T	1	W	0	3	1	2.5												11.4
213	Amazon	Ecuador	Aguarico	R	Raising	22	3	2019	13:25	S	S	86	-75.22393333	-0.882933329	135	302	A	T	1	W	0	3	1													11.4
214	Amazon	Ecuador	Aguarico	R	Raising	22	3	2019	13:37	E	S	86	-75.22611667	-0.862316662	104	242	B	T	1	W	0	3	1	2.5												10.5
215	Amazon	Ecuador	Aguarico	R	Raising	22	3	2019	13:37	S	S	87	-75.22611667	-0.862316662	104	242	B	T	1	W	0	3	1													10.5
216	Amazon	Ecuador	Aguarico	R	Raising	22	3	2019	13:52	E	S	87	-75.244	-0.849599996	254	295	T	G	1	W	1	3	1	2.5												11.2
217	Amazon	Ecuador	Aguarico	R	Raising	22	3	2019	13:52	S	S	88	-75.244	-0.849599996	254	295	T	G	1	W	1	3	1													11.2
218	Amazon	Ecuador	Aguarico	R	Raising	22	3	2019	14:09	E	S	88	-75.2523	-0.831533329	174	112	T	B	1	W	1	3	1	2.5												11.3
219	Amazon	Ecuador	Aguarico	R	Raising	22	3	2019	14:09	S	S	89	-75.2523	-0.831533329	174	112	T	B	1	W	1	3	1													11.3
220	Amazon	Ecuador	Aguarico	R	Raising	22	3	2019	14:22	E	S	89	-75.2424	-0.811699996	76	308	T	T	1	W	1	3	1	2.5												11.1
221	Amazon	Ecuador	Aguarico	R	Raising	22	3	2019	14:22	S	S	90	-75.2424	-0.811699996	76	308	T	T	1	W	1	3	1													11.1
222	Amazon	Ecuador	Cano Castana-Aguarico	C	Raising	22	3	2019	14:31	O	S	90	-75.24146667	-0.799033329	258	99	T	T	1	M	1	3	1		S	25	70	0-50	2	0	1	Inia geoffrensis	1		3	SN
223	Amazon	Ecuador	Aguarico	R	Raising	22	3	2019	14:38	E	S	90	-75.24918333	-0.794583329	127	116	T	T	1	W	1	3	1	2.5												10.6
224	Amazon	Ecuador	Aguarico	R	Raising	22	3	2019	14:38	S	S	91	-75.24918333	-0.794583329	127	116	T	T	1	W	1	3	1													10.6
225	Amazon	Ecuador	Aguarico	R	Raising	22	3	2019	14:53	E	S	91	-75.26523333	-0.781516663	601	28	T	T	1	W	1	3	1	2.5												10.9
226	Amazon	Ecuador	Aguarico	R	Raising	22	3	2019	14:53	S	S	92	-75.26523333	-0.781516663	601	28	T	T	1	W	1	3	1													10.9
227	Amazon	Ecuador	Aguarico	R	Raising	22	3	2019	15:05	E	S	92	-75.25466667	-0.764666663	235	332	T	G	1	W	1	3	1	2.5												10
228	Amazon	Ecuador	Aguarico	R	Raising	22	3	2019	15:05	S	S	93	-75.25466667	-0.764666663	235	332	T	G	1	W	1	3	1													10
229	Amazon	Ecuador	Aguarico	R	Raising	22	3	2019	15:21	E	S	93	-75.2677	-0.747649996	553	82	B	S	1	W	1	3	1	2.5												10
230	Amazon	Ecuador	Aguarico	R	Raising	22	3	2019	15:21	S	S	94	-75.2677	-0.747649996	553	82	B	S	1	W	1	3	1													10
231	Amazon	Ecuador	Aguarico	R	Raising	22	3	2019	15:40	E	S	94	-75.27673333	-0.730866663	244	66	T	T	1	W	1	3	1	2.5												10
232	Amazon	Ecuador	Aguarico	R	Raising	22	3	2019	15:40	S	S	95	-75.27673333	-0.730866663	244	66	T	T	1	W	1	3	1													10
233	Amazon	Ecuador	Aguarico	R	Raising	22	3	2019	16:00	E	S	95	-75.26806667	-0.708849996	240	66	T	T	1	W	1	3	1	2.77												11
234	Amazon	Ecuador	Aguarico	R	Raising	22	3	2019	16:00	S	S	96	-75.26806667	-0.708849996	240	66	T	T	1	W	1	3	1													11
235	Amazon	Ecuador	Aguarico	R	Raising	22	3	2019	16:08	O	S	96	-75.25855	-0.704866663	259	52	B	T	1	W	1	3	1		P	5	100	100-150	1	0	2	Sotalia fluviatilis	2		3	SN
236	Amazon	Ecuador	Aguarico	R	Raising	22	3	2019	16:18	E	S	96	-75.24753333	-0.701999996	630	94	T	T	1	W	1	3	1	2.6												7.3
237	Amazon	Ecuador	Aguarico	R	Raising	22	3	2019	16:18	S	S	97	-75.24753333	-0.701999996	630	94	T	T	1	W	1	3	1													7.3
238	Amazon	Ecuador	Aguarico	R	Raising	22	3	2019	16:34	E	S	97	-75.25933333	-0.684866663	243	132	T	T	1	W	1	3	1	2.5												9.7
239	Amazon	Ecuador	Aguarico	R	Raising	22	3	2019	16:34	S	S	98	-75.25933333	-0.684866663	243	132	T	T	1	W	1	3	1													9.7
240	Amazon	Ecuador	Aguarico	R	Raising	22	3	2019	16:49	E	S	98	-75.27468333	-0.670449997	154	70	T	T	1	W	1	3	1	2.5												9.3
241	Amazon	Ecuador	Aguarico	R	Raising	22	3	2019	16:49	S	S	99	-75.27468333	-0.670449997	154	70	T	T	1	W	1	3	1													9.3
242	Amazon	Ecuador	Aguarico	R	Raising	22	3	2019	16:52	O	S	99	-75.27461667	-0.666816663	176	36	T	T	1	W	1	3	1		P	15	120	100-150	1	0	1	Inia geoffrensis	2		SN	11.3
243	Amazon	Ecuador	Aguarico	R	Raising	22	3	2019	17:00	O	S	99	-75.2645	-0.65598333	142	113	T	T	1	W	1	3	1		S	75	100	SN	1	0	1	Inia geoffrensis	2		SN	10.9
244	Amazon	Ecuador	Aguarico	R	Raising	22	3	2019	17:00	E	S	99	-75.26261	-0.654928	SN	SN	SN	SN	1	W	1	3	1	2.4												SN
245	Amazon	Ecuador	Aguarico-Lagartococha	C	Raising	22	3	2019	17:00	S	S	106	-75.26261	-0.654928	SN	SN	SN	SN	1	M	1	3	1													SN
246	Amazon	Ecuador	Aguarico-Lagartococha	C	Raising	22	3	2019	17:03	O	S	106	-75.26156667	-0.654849997	25	44	S	S	1	M	1	3	1		S	25	170	0-50	1	0	1	Inia geoffrensis	2		SN	SN
247	Amazon	Ecuador	Aguarico-Lagartococha	C	Raising	22	3	2019	17:03	E	S	106	-75.26156667	-0.654849997	25	44	S	S	1	M	1	3	1	0.1												SN
248	Amazon	Ecuador	Lagartococha	T	Falling	16	8	2022	9:40	S	S	1	-75.261337	-0.654958	223	15	F	F	1	B	0	3	1													12
249	Amazon	Ecuador	Lagartococha	T	Falling	16	8	2022	9:40	O	S	1	-75.240515	-0.645241	223	15	F	F	1	B	0	3	1		S	8	26	0-50	1		1	Inia geoffrensis	2	N	1	7
250	Amazon	Ecuador	Lagartococha	T	Falling	16	8	2022	9:59	E	S	1	-75.224561	-0.628296	23	36	F	F	1	B	0	3	1	2.5												13
251	Amazon	Ecuador	Lagartococha	T	Falling	16	8	2022	9:59	S	S	2	-75.224561	-0.628296	23	36	F	F	1	B	0	3	1													13
252	Amazon	Ecuador	Lagartococha	T	Falling	16	8	2022	10:12	E	S	2	-75.238435	-0.598265	25	17	F	F	1	B	0	3	1	2.5												12
253	Amazon	Ecuador	Lagartococha	T	Falling	16	8	2022	10:12	S	S	3	-75.238435	-0.598265	25	17	F	F	1	B	0	3	1													12
254	Amazon	Ecuador	Lagartococha	T	Falling	16	8	2022	10:26	E	S	3	-75.236741	-0.548084	36	25	F	F	1	B	0	3	1	2.5												10.3
255	Amazon	Ecuador	Lagartococha	T	Falling	16	8	2022	10:26	S	S	4	-75.236741	-0.548084	36	25	F	F	1	B	0	3	1													10.3
256	Amazon	Ecuador	Lagartococha	T	Falling	16	8	2022	10:40	E	S	4	-75.25059	-0.517609	27	37	F	F	1	B	0	3	1	2.5												11.9
257	Amazon	Ecuador	Lagartococha	T	Falling	16	8	2022	10:40	S	S	5	-75.25059	-0.517609	27	37	F	F	1	B	0	3	1													11.9
258	Amazon	Ecuador	Lagartococha	T	Falling	16	8	2022	10:52	E	S	5	-75.255741	-0.522506	33	15	F	F	1	B	0	3	1	2.5												12.9
259	Amazon	Ecuador	Lagartococha	T	Falling	16	8	2022	10:52	S	S	6	-75.255741	-0.522506	33	15	F	F	1	B	0	3	1													12.9
260	Amazon	Ecuador	Lagartococha	T	Falling	16	8	2022	11:4	E	S	6	-75.26287	-0.533741	13	31	F	F	1	B	0	3	1	2.5												12
261	Amazon	Ecuador	Lagartococha	T	Falling	16	8	2022	11:4	S	S	7	-75.26287	-0.533741	13	31	F	F	1	B	0	3	1													12
262	Amazon	Ecuador	Lagartococha	L	Falling	16	8	2022	11:14	O	S	7	-75.269336	-0.518516	110	10	G	G	1	B	0	3	1		P	22	68	0-50	3		1	Inia geoffrensis		N	6	12
263	Amazon	Ecuador	Lagartococha	T	Falling	16	8	2022	11:18	E	S	7	-75.27208	-0.500638	16	35	F	F	1	B	0	3	1	2.5												14
264	Amazon	Ecuador	Lagartococha	T	Falling	16	8	2022	11:18	S	S	8	-75.27208	-0.500638	16	35	F	F	1	B	0	3	1													14
265	Amazon	Ecuador	Lagartococha	L	Falling	16	8	2022	11:22	O	S	8	-75.282507	-0.497639	99.18	12	F	F	1	B	0	3	2		S	25	62	0-50	1		1	Inia geoffrensis	2	C	1	10
266	Amazon	Ecuador	Lagartococha	T	Falling	16	8	2022	11:29	E	S	8	-75.29087	-0.503371	26	10	F	F	1	B	0	3	1	2.5												12.2
267	Amazon	Ecuador	Lagartococha	T	Falling	16	8	2022	11:29	S	S	9	-75.29087	-0.503371	26	10	F	F	1	B	0	3	1													12.2
268	Amazon	Ecuador	Lagartococha	T	Falling	16	8	2022	12:32	E	S	9	-75.30522	-0.49297	35	49	F	F	1	B	0	3	1													12.2
269	Amazon	Ecuador	Lagartococha	T	Falling	16	8	2022	12:32	S	S	10	-75.30522	-0.49297	35	49	F	F	1	B	0	3	1	2.5												12.2
270	Amazon	Ecuador	Lagartococha	T	Falling	16	8	2022	12:34	O	S	10	-75.310499	-0.479225	36	44	F	F	1	B	0	3	1		P	15	42	50-100	1		1	Inia geoffrensis	2	N	1	12.6
271	Amazon	Ecuador	Lagartococha	T	Falling	16	8	2022	12:43	O	S	10	-75.31388	-0.466467	26	46	F	F	1	B	0	3	1		P	5	49	50-100	2		1	Inia geoffrensis	1	N	4	12.6
272	Amazon	Ecuador	Lagartococha	T	Falling	16	8	2022	12:45	E	S	10	-75.312863	-0.48821	13	18	F	F	1	B	0	3	1	2.5												12.3
273	Amazon	Ecuador	Lagartococha	T	Falling	16	8	2022	12:45	S	S	11	-75.312863	-0.48821	13	18	F	F	1	B	0	3	1													12.3
274	Amazon	Ecuador	Lagartococha	T	Falling	16	8	2022	12:57	E	S	11	-75.227483	-0.565256	32	13	F	F	1	B	0	3	1													13.2
275	Amazon	Ecuador	Lagartococha	T	Falling	16	8	2022	12:57	S	S	12	-75.227483	-0.565256	32	13	F	F	1	B	0	3	1	2.5												13.2
276	Amazon	Ecuador	Lagartococha	T	Falling	16	8	2022	13:8	E	S	12	-75.314453	-0.466773	24	16	F	F	1	B	0	3	1													12.7
277	Amazon	Ecuador	Lagartococha	T	Falling	16	8	2022	13:8	S	S	13	-75.314453	-0.466773	24	16	F	F	1	B	0	3	1													12.7
278	Amazon	Ecuador	Lagartococha	T	Falling	16	8	2022	13:13	O	S	13	-75.315735	-0.465034	28	16	F	F	1	B	0	3	1		S	5	141	0-50	2	1	1	Inia geoffrensis		N	2	12
279	Amazon	Ecuador	Lagartococha	T	Falling	16	8	2022	13:17	O	S	13	-75.316687	-0.463303	20	41	F	F	1	B	0	3	1		S	10	240	0-50	1		1	Inia geoffrensis	2	N	6	12.5
280	Amazon	Ecuador	Lagartococha	T	Falling	16	8	2022	13:21	E	S	13	-75.318449	-0.464196	38	41	F	F	1	B	0	3	1	2.5												11.6
281	Amazon	Ecuador	Lagartococha	T	Falling	16	8	2022	13:21	S	S	14	-75.318449	-0.464196	38	41	F	F	1	B	0	3	1													11.6
282	Amazon	Ecuador	Lagartococha	T	Falling	16	8	2022	13:26	O	S	14	-75.325346	-0.457773	44	37	F	F	1	B	0	3	1		P	5	278	0-50	2	1	1	Inia geoffrensis		N	1	12
283	Amazon	Ecuador	Lagartococha	T	Falling	16	8	2022	13:34	O	S	14	-75.328284	-0.452423	35	19	F	F	1	B	0	3	2		P	45	100	100-150	2	1	1	Inia geoffrensis		N	5	11.4
284	Amazon	Ecuador	Lagartococha	T	Falling	16	8	2022	13:13	O	S	14	-75.337174	-0.460558	29	23	F	F	1	B	0	3	2		S	4	30	0-50	2	1	1	Inia geoffrensis	1	C	6	10
285	Amazon	Ecuador	Lagartococha	T	Falling	16	8	2022	13:17	O	S	14	-75.343799	-0.463991	35	14	F	F	1	B	0	3	2		S	40	42	0-50	2		1	Inia geoffrensis	1	C	6	11.4
286	Amazon	Ecuador	Lagartococha	T	Falling	16	8	2022	13:34	O	S	14	-75.354102	-0.453035	25	18	F	F	1	B	0	3	2		P	50	42	0-50	2		1	Inia geoffrensis	1	C	5	12.4
287	Amazon	Ecuador	Lagartococha	T	Falling	16	8	2022	13:46	E	S	14	-75.361076	-0.445925	38	33	F	F	1	B	0	3	1	2.5												11
288	Amazon	Ecuador	Lagartococha	T	Falling	16	8	2022	13:46	S	S	15	-75.361076	-0.445925	38	33	F	F	1	B	0	3	1													11
289	Amazon	Ecuador	Lagartococha	T	Falling	16	8	2022	13:56	E	S	15	-75.368056	-0.444295	37	22	F	F	1	B	0	3	1	2.5												11
290	Amazon	Ecuador	Lagartococha	T	Falling	16	8	2022	13:56	S	S	16	-75.368056	-0.444295	37	22	F	F	1	B	0	3	1													11
291	Amazon	Ecuador	Lagartococha	T	Falling	16	8	2022	14:10	E	S	16	-75.372317	-0.442017	59	23	F	F	1	B	0	3	1	2.5												11.4
292	Amazon	Ecuador	Lagartococha	T	Falling	16	8	2022	14:10	S	S	17	-75.372317	-0.442017	59	23	F	F	1	B	0	3	1													11.4
293	Amazon	Ecuador	Lagartococha	T	Falling	16	8	2022	14:18	O	S	17	-75.378217	-0.437082	18	26	F	F	1	B	0	3	2		P	10	12	50-100	3		1	Inia geoffrensis	1	N	6	11
294	Amazon	Ecuador	Lagartococha	T	Falling	16	8	2022	14:36	E	S	17	-75.387398	-0.434325	33	16	F	F	1	B	0	3	1	2.5												10
295	Amazon	Ecuador	Lagartococha	T	Falling	16	8	2022	14:36	S	S	18	-75.387398	-0.434325	33	16	F	F	1	B	0	3	1													10
296	Amazon	Ecuador	Lagartococha	T	Falling	16	8	2022	14:44	E	S	18	-75.390145	-0.423101	18	25	F	F	1	B	0	3	1	1.27												11
297	Amazon	Ecuador	Lagartococha	T	Falling	16	8	2022	14:44	S	S	19	-75.390145	-0.423101	18	25	F	F	1	B	0	3	1													11
298	Amazon	Ecuador	Lagartococha	T	Falling	16	8	2022	15:1	E	S	19	-75.393341	-0.412567	22	30	F	F	1	B	0	3	1	2.5												11
299	Amazon	Ecuador	Lagartococha	T	Falling	16	8	2022	15:1	S	S	20	-75.393341	-0.412567	22	30	F	F	1	B	0	3	1													11
300	Amazon	Ecuador	Lagartococha	T	Falling	16	8	2022	15:5	O	S	20	-75.399791	-0.403647	23	40	F	F	1	B	0	3	2		S	10	35	0-50	2	1	1	Inia geoffrensis	1	C	1	11
301	Amazon	Ecuador	Lagartococha	T	Falling	16	8	2022	15:12	O	S	20	-75.412241	-0.396465	22	38	F	F	1	B	0	3	1		S	5	5	0-50	1		1	Inia geoffrensis	2	N	2	10
302	Amazon	Ecuador	Lagartococha	T	Falling	16	8	2022	15:20	E	S	20	-75.416579	-0.391922	17	27	F	F	1	B	0	3	1	2.5												11
303	Amazon	Ecuador	Lagartococha	T	Falling	16	8	2022	15:20	S	S	21	-75.416579	-0.391922	17	27	F	F	1	B	0	3	1	2.5												11
304	Amazon	Ecuador	Pastaza	R	Falling	26	9	2022	14:07	S	S	1	-76.999845	-2.466025	48	555	T	T	0	W	0	3	1													10
305	Amazon	Ecuador	Pastaza	R	Falling	26	9	2022	15:07	E	S	1	-76.999845	-2.466025	280	386	T	T	0	W	0	3	1	1.5												12
306	Amazon	Ecuador	Pastaza	R	Falling	26	9	2022	15:15	S	S	2	-76.999845	-2.466025	113	178	T	B	0	W	0	3	1													10
307	Amazon	Ecuador	Pastaza	R	Falling	26	9	2022	15:19	E	S	2	-76.999845	-2.466025	74	63	A	B	0	W	0	3	1	0.57												9
308	Amazon	Ecuador	Pastaza	R	Falling	26	9	2022	15:25	S	S	3	-76.999845	-2.466025	57	152	T	T	0	W	0	3	1													11
309	Amazon	Ecuador	Pastaza	R	Falling	26	9	2022	15:33	E	S	3	-76.999845	-2.466025	84	461	T	T	0	W	0	3	1													11
310	Amazon	Ecuador	Pastaza	R	Falling	27	9	2022	6:43	S	S	4	-76.999845	-2.466025	60	216	T	B	0	W	0	3	1													11
311	Amazon	Ecuador	Pastaza	R	Falling	27	9	2022	6:57	E	S	4	-76.999845	-2.466025	70	130	T	B	0	W	0	3	1	2.5												12
312	Amazon	Ecuador	Pastaza	R	Falling	27	9	2022	6:57	S	S	5	-76.999845	-2.466025	70	130	T	B	0	W	0	3	1													12
313	Amazon	Ecuador	Pastaza	R	Falling	27	9	2022	7:03	O	S	5	-76.999845	-2.466025	99	95	T	B	0	W	9	3	1		S	40	30	100-150	1		1	Inia geoffrensis	2		2	12
314	Amazon	Ecuador	Pastaza	R	Falling	27	9	2022	7:04	O	S	5	-76.999845	-2.466025	107	430	T	T	0	W	0	3	2		S	90	70	50-100	1		1	Inia geoffrensis	2	C	5	11
315	Amazon	Ecuador	Pastaza	R	Falling	27	9	2022	7:12	E	S	5	-76.999845	-2.466025	93	700	B	T	0	W	0	3	1	2.5
316	Amazon	Ecuador	Pastaza	R	Falling	27	9	2022	7:12	S	S	6	-76.999845	-2.466025	93	700	B	T	0	W	0	3	1
317	Amazon	Ecuador	Pastaza	R	Falling	27	9	2022	7:25	E	S	6	-76.999845	-2.466025	169	227	T	T	0	W	0	3	1	2.5
318	Amazon	Ecuador	Pastaza	R	Falling	27	9	2022	7:26	S	S	8	-76.999845	-2.466025	40	520	B	T	0	W	0	3	1													11
319	Amazon	Ecuador	Pastaza	R	Falling	27	9	2022	7:29	O	S	8	-76.999845	-2.466025	80	410	B	T	0	W	0	3	2		S	12	50	50-100	1		1	Inia geoffrensis	2	N	4	11
320	Amazon	Ecuador	Pastaza	R	Falling	27	9	2022	7:41	E	S	8	-76.999845	-2.466025	79	106	T	B	0	W	0	3	1	2.5
321	Amazon	Ecuador	Pastaza	R	Falling	27	9	2022	7:41	S	S	9	-76.999845	-2.466025	79	106	T	B	0	W	0	3	1
322	Amazon	Ecuador	Pastaza	R	Falling	27	9	2022	7:55	E	S	9	-76.999845	-2.466025	40	90	T	B	0	W	0	3	1	2.5												11
323	Amazon	Ecuador	Pastaza	R	Falling	27	9	2022	7:55	S	S	10	-76.999845	-2.466025	40	90	T	B	0	W	0	3	1													11
324	Amazon	Ecuador	Pastaza	R	Falling	27	9	2022	8:08	E	S	10	-76.999845	-2.466025	80	145	B	T	0	W	0	3	1	2.5												12
325	Amazon	Ecuador	Pastaza	R	Falling	27	9	2022	8:08	S	S	11	-76.999845	-2.466025	80	145	B	T	0	W	0	3	1													12
326	Amazon	Ecuador	Pastaza	R	Falling	27	9	2022	8:15	O	S	11	-76.999845	-2.466025	53	126	A	B	0	W	0	3	1		S	10	50	50-100	1		1	Inia geoffrensis	2		3	12
327	Amazon	Ecuador	Pastaza	R	Falling	27	9	2022	8:19	E	S	11	-76.999845	-2.466025	88	320	T	T	0	W	0	3	1	2
328	Amazon	Ecuador	Pastaza	R	Falling	27	9	2022	8:20	S	S	12	-76.999845	-2.466025	200	160	T	T	0	W	0	3	1
329	Amazon	Ecuador	Pastaza	R	Falling	27	9	2022	8:32	E	S	12	-76.999845	-2.466025	250	288	T	T	0	W	0	3	1	2.5												11
330	Amazon	Ecuador	Pastaza	R	Falling	27	9	2022	8:32	S	S	13	-76.999845	-2.466025	250	288	T	T	0	W	0	3	1													11
331	Amazon	Ecuador	Pastaza	R	Falling	27	9	2022	8:47	E	S	13	-76.999845	-2.466025	100	50	T	T	0	W	0	3	1	2.5												11
332	Amazon	Ecuador	Pastaza	R	Falling	27	9	2022	8:47	S	S	14	-76.999845	-2.466025	100	50	T	T	0	W	0	3	1													11
333	Amazon	Ecuador	Pastaza	R	Falling	27	9	2022	9:00	E	S	14	-76.999845	-2.466025	60	120	T	B	0	W	0	3	1	2.5												11
334	Amazon	Ecuador	Pastaza	R	Falling	27	9	2022	9:00	S	S	15	-76.999845	-2.466025	60	120	T	B	0	W	0	3	1													11
335	Amazon	Ecuador	Pastaza	R	Falling	27	9	2022	9:00	O	S	15	-76.999845	-2.466025	130	455	T	T	0	W	0	3	2		S	40	90	100-150	1		1	Inia geoffrensis	2	N	6	11.5
336	Amazon	Ecuador	Pastaza	R	Falling	27	9	2022	9:15	E	S	15	-76.999845	-2.466025	137	360	B	T	0	W	0	3	1	2.5												11
337	Amazon	Ecuador	Pastaza	R	Falling	27	9	2022	9:15	S	S	16	-76.999845	-2.466025	137	360	B	T	0	W	0	3	1													11
338	Amazon	Ecuador	Pastaza	R	Falling	27	9	2022	9:20	N	S	16	-76.999845	-2.466025	50	270	B	T	0	W	0	3	1
339	Amazon	Ecuador	Pastaza	R	Falling	27	9	2022	9:20	O	S	16	-76.999845	-2.466025	317	280	B	T	0	W	0	3	1		S	68	300	0-50	2		1	Inia geoffrensis			1	11
340	Amazon	Ecuador	Pastaza	R	Falling	28	9	2022	11:05	S	S	34	-76.999845	-2.466025	60	355	T	B	0	W	0	3	1													13
341	Amazon	Ecuador	Pastaza	R	Falling	28	9	2022	11:16	E	S	34	-76.999845	-2.466025	133	83	T	B	0	W	0	3	1	2.5												12
342	Amazon	Ecuador	Pastaza	R	Falling	28	9	2022	11:16	S	S	35	-76.999845	-2.466025	133	83	T	B	0	W	0	3	1													12
343	Amazon	Ecuador	Pastaza	R	Falling	28	9	2022	11:22	O	S	35	-76.999845	-2.466025	104	324	T	T	0	W	0	3	1		S	20	100	100-150	1		1	Inia geoffrensis	2		1	12
344	Amazon	Ecuador	Pastaza	R	Falling	28	9	2022	11:42	E	S	35	-76.999845	-2.466025	119	130	B	T	0	W	0	3	1	2.5												12
345	Amazon	Ecuador	Pastaza	R	Falling	28	9	2022	11:42	S	S	36	-76.999845	-2.466025	119	130	B	T	0	W	0	3	1													12
346	Amazon	Ecuador	Pastaza	R	Falling	28	9	2022	11:45	E	S	36	-76.999845	-2.466025	554	130	T	T	0	W	0	3	1	1												12
347	Amazon	Ecuador	Pastaza	R	Falling	28	9	2022	11:48	S	S	37	-76.999845	-2.466025	100	189	T	B	0	W	0	3	1													12
348	Amazon	Ecuador	Pastaza	R	Falling	28	9	2022	11:54	E	S	37	-76.999845	-2.466025	118	310	T	T	0	W	0	3	1	1.4												10
349	Amazon	Ecuador	Pastaza	R	Falling	28	9	2022	11:54	S	S	37	-76.999845	-2.466025	500	100	B	T	0	W	0	3	1													10
350	Amazon	Ecuador	Pastaza	R	Falling	28	9	2022	12:12	E	S	38	-76.999845	-2.466025	320	66	B	T	0	W	0	3	1	2.5												11
351	Amazon	Ecuador	Pastaza	R	Falling	28	9	2022	12:12	S	S	39	-76.999845	-2.466025	320	66	B	T	0	W	0	3	1													11
352	Amazon	Ecuador	Pastaza	R	Falling	28	9	2022	12:26	E	S	39	-76.999845	-2.466025	536	190	B	T	0	W	0	3	1	2.4												11
353	Amazon	Ecuador	Pastaza	R	Falling	28	9	2022	12:26	S	S	40	-76.999845	-2.466025	536	190	B	T	0	W	0	3	1													11
354	Amazon	Ecuador	Pastaza	R	Falling	28	9	2022	12:32	E	S	40	-76.999845	-2.466025	254	760	T	B	0	W	0	3	1	1.9												11
355	Amazon	Ecuador	Pastaza	R	Falling	28	9	2022	12:45	S	S	41	-76.999845	-2.466025	32	126	A	B	0	W	0	3	1													12
356	Amazon	Ecuador	Pastaza	I	Falling	28	9	2022	13:01	E	S	41	-76.999845	-2.466025	753	62	B	B	0	W	0	3	1	2.5												11
357	Amazon	Ecuador	Pastaza	I	Falling	28	9	2022	13:01	S	S	42	-76.999845	-2.466025	753	62	B	B	0	W	0	3	1													11
358	Amazon	Ecuador	Bobonaza	C	Falling	28	9	2022	13:09	E	S	42	-76.628981	-2.567964	186	140	T	T	0	M	0	3	1	1.2												11
359	Amazon	Ecuador	Bobonaza	C	Falling	28	9	2022	13:09	S	S	43	-76.628981	-2.567964	186	140	T	T	0	M	0	3	1													11
360	Amazon	Ecuador	Bobonaza	C	Falling	28	9	2022	13:09	O	S	43	-76.628981	-2.567964	186	140	T	T	0	M	0	3	1		P	12	150	0-50	3	1	1	Inia geoffrensis	1		1	11
361	Amazon	Ecuador	Bobonaza	T	Falling	28	9	2022	13:45	O	S	43	-76.628981	-2.567964	6	58	T	T	0	W	0	3	1		P	12	135	0-50	1		1	Inia geoffrensis	2			11
362	Amazon	Ecuador	Bobonaza	T	Falling	28	9	2022	13:54	O	S	43	-76.628981	-2.567964	40	33	T	T	0	W	0	3	1			20	80	0-50	1		1	Inia geoffrensis	2		6	12
363	Amazon	Ecuador	Bobonaza	T	Falling	28	9	2022	13:59	O	S	43	-76.628981	-2.567964	38	29	T	T	0	W	0	3	1		P	22	100	0-50	1		1	Inia geoffrensis	2		6	11
364	Amazon	Ecuador	Bobonaza	T	Falling	28	9	2022	14:00	E	S	43	-76.628981	-2.567964	30	45	T	T	0	W	0	3	1	2.5												12
365	Amazon	Ecuador	Bobonaza	T	Falling	28	9	2022	14:00	S	S	44	-76.628981	-2.567964	30	45	T	T	0	W	0	3	1													12
366	Amazon	Ecuador	Bobonaza	T	Falling	28	9	2022	14:05	O	S	44	-76.628981	-2.567964	72	25	T	T	0	W	0	3	2		P	25	40	0-50	1		1	Inia geoffrensis	2		8	11
367	Amazon	Ecuador	Bobonaza	T	Falling	28	9	2022	14:09	O	S	44	-76.628981	-2.567964	42	22	T	T	0	W	0	3	2		S	15	20	0-50	1		1	Inia geoffrensis	2		4	11
368	Amazon	Ecuador	Bobonaza	T	Falling	28	9	2022	14:19	E	S	44	-76.628981	-2.567964	58	39	T	T	0	W	0	3	1	2.5												11
369	Amazon	Ecuador	Bobonaza	T	Falling	28	9	2022	14:19	S	S	45	-76.628981	-2.567964	58	39	T	T	0	W	0	3	1													11
370	Amazon	Ecuador	Bobonaza	T	Falling	28	9	2022	14:35	E	S	45	-76.628981	-2.567964	40	42	T	T	0	W	0	3	1	2.5												11.6
371	Amazon	Ecuador	Bobonaza	T	Falling	28	9	2022	14:35	S	S	46	-76.628981	-2.567964	40	42	T	T	0	W	0	3	1													11.6
372	Amazon	Ecuador	Bobonaza	T	Falling	28	9	2022	14:57	E	S	46	-76.628981	-2.567964	56	28	B	B	0	W	0	3	1	2.5												12
373	Amazon	Ecuador	Bobonaza	T	Falling	28	9	2022	14:57	S	S	47	-76.628981	-2.567964	56	28	B	B	0	W	0	3	1													12
374	Amazon	Ecuador	Bobonaza	T	Falling	28	9	2022	15:10	E	S	47	-76.628981	-2.567964	28	29	T	T	1	W	1	3	1	2.5												11.8
375	Amazon	Ecuador	Bobonaza	T	Falling	28	9	2022	15:10	S	S	48	-76.628981	-2.567964	28	29	T	T	1	W	1	3	1													11.8
376	Amazon	Ecuador	Bobonaza	T	Falling	28	9	2022	15:22	E	S	48	-76.628981	-2.567964	20	49	T	T	1	W	1	2	1	2.5												15
377	Amazon	Ecuador	Bobonaza	T	Falling	28	9	2022	15:22	S	S	49	-76.628981	-2.567964	20	49	T	T	1	W	1	2	1													15
378	Amazon	Ecuador	Bobonaza	T	Falling	28	9	2022	15:35	E	S	49	-76.628981	-2.567964	38	48	B	T	0	W	1	2	1	2.6												11.4
379	Amazon	Ecuador	Bobonaza	T	Falling	28	9	2022	15:35	S	S	50	-76.628981	-2.567964	38	48	B	T	0	W	1	2	1													11.4
380	Amazon	Ecuador	Bobonaza	T	Falling	28	9	2022	15:43	E	S	50	-76.628981	-2.567964	33	56	T	T	0	W	1	2	1	2.5												12
381	Amazon	Ecuador	Bobonaza	T	Falling	28	9	2022	15:43	S	S	51	-76.628981	-2.567964	33	56	T	T	0	W	1	2	1													12
382	Amazon	Ecuador	Bobonaza	T	Falling	28	9	2022	16:09	E	S	51	-76.628981	-2.567964	55	49	T	T	0	W	2	2	1	2.5												12.2
383	Amazon	Ecuador	Bobonaza	T	Falling	28	9	2022	16:09	S	S	52	-76.628981	-2.567964	55	49	T	T	0	W	2	2	1													12.2
384	Amazon	Ecuador	Bobonaza	T	Falling	28	9	2022	16:14	E	S	52	-76.628981	-2.567964	50	45	T	T	0	W	0	3	1	2.5												13.9
385	Amazon	Ecuador	Bobonaza	T	Falling	28	9	2022	16:14	S	S	53	-76.628981	-2.567964	50	45	T	T	0	W	0	3	1													13.9
386	Amazon	Ecuador	Bobonaza	T	Falling	28	9	2022	16:28	E	S	53	-76.628981	-2.567964	53	49	B	T	0	W	0	3	1	2.5												9
387	Amazon	Ecuador	Bobonaza	T	Falling	28	9	2022	16:28	S	S	54	-76.628981	-2.567964	53	49	B	T	0	W	0	3	1													9
388	Amazon	Ecuador	Bobonaza	T	Falling	28	9	2022	16:32	O	S	54	-76.628981	-2.567964	67	25	B	T	0	W	0	3	1		P	15	50	0-50	1		1	Inia geoffrensis	2		7	12
389	Amazon	Ecuador	Bobonaza	T	Falling	28	9	2022	16:42	E	S	54	-76.628981	-2.567964	56	27	T	B	0	W	0	3	1	2.5												13
390	Amazon	Ecuador	Bobonaza	T	Falling	29	9	2022	7:48	S	S	55	-76.628981	-2.567964	12	84	T	B	1	W	1	3	1													10
391	Amazon	Ecuador	Bobonaza	T	Falling	29	9	2022	8:06	E	S	55	-76.628981	-2.567964	26	53	T	T	0	W	0	3	1	2.5												12
392	Amazon	Ecuador	Bobonaza	T	Falling	29	9	2022	8:06	S	S	56	-76.628981	-2.567964	26	53	T	T	0	W	0	3	1													12
393	Amazon	Ecuador	Bobonaza	T	Falling	29	9	2022	8:18	E	S	56	-76.628981	-2.567964	46	56	T	T	0	W	1	3	1	2.5												11.5
394	Amazon	Ecuador	Bobonaza	T	Falling	29	9	2022	8:18	S	S	57	-76.628981	-2.567964	46	56	T	T	0	W	1	3	1													11.5
395	Amazon	Ecuador	Bobonaza	T	Falling	29	9	2022	8:31	E	S	57	-76.628981	-2.567964	43	44	B	T	1	W	0	3	1	2.5												11.5
396	Amazon	Ecuador	Bobonaza	T	Falling	29	9	2022	8:31	S	S	58	-76.628981	-2.567964	43	44	B	T	1	W	0	3	1													11.5
397	Amazon	Ecuador	Bobonaza	T	Falling	29	9	2022	8:44	E	S	58	-76.628981	-2.567964	54	38	T	B	1	W	0	3	1	2.5												10.7
398	Amazon	Ecuador	Bobonaza	T	Falling	29	9	2022	8:44	S	S	59	-76.628981	-2.567964	54	38	T	B	1	W	0	3	1													10.7
399	Amazon	Ecuador	Bobonaza	T	Falling	29	9	2022	8:58	E	S	59	-76.628981	-2.567964	53	47	G	T	1	W	0	3	1	2.5												10
400	Amazon	Ecuador	Bobonaza	T	Falling	29	9	2022	8:58	S	S	60	-76.628981	-2.567964	53	47	G	T	1	W	0	3	1													10
401	Amazon	Ecuador	Bobonaza	T	Falling	29	9	2022	9:19	E	S	60	-76.628981	-2.567964	49	26	T	T	1	W	0	3	1	3.3												11.6
402	Amazon	Ecuador	Bobonaza	T	Falling	29	9	2022	9:19	S	S	61	-76.628981	-2.567964	49	26	T	T	1	W	0	3	1													11.6
403	Amazon	Ecuador	Bobonaza	T	Falling	29	9	2022	9:34	E	S	61	-76.628981	-2.567964	24	28	T	B	1	W	0	3	1	2.5												11.7
404	Amazon	Ecuador	Bobonaza	T	Falling	29	9	2022	9:34	S	S	62	-76.628981	-2.567964	24	28	T	B	1	W	0	3	1													11.7
405	Amazon	Ecuador	Bobonaza	T	Falling	29	9	2022	9:46	E	S	62	-76.628981	-2.567964	40	29	B	T	1	W	0	3	1	2.5												11
406	Amazon	Ecuador	Bobonaza	T	Falling	29	9	2022	9:46	S	S	63	-76.628981	-2.567964	40	29	B	T	1	W	0	3	1													11
407	Amazon	Ecuador	Bobonaza	T	Falling	29	9	2022	10:00	E	S	63	-76.628981	-2.567964	41	75	T	T	1	W	0	3	1	2.5												11
408	Amazon	Ecuador	Curaray	T	Raising	5	5	2023	10:15	S	S	1	-1.575590009	-76.35407698	64	75	T	T	0	W	1	3	1													12.4
409	Amazon	Ecuador	Curaray	T	Raising	5	5	2023	10:26	E	S	1	-1.571771968	-76.34387	58	59	G	A	0	W	1	3	1	2.58												12.7
410	Amazon	Ecuador	Curaray	T	Raising	5	5	2023	10:26	S	S	2	-1.571771968	-76.34387	58	59	G	A	0	W	1	3	1													12.7
411	Amazon	Ecuador	Curaray	T	Raising	5	5	2023	10:40	E	S	2	-1.584854024	-76.33171499	52	54	T	T	0	W	1	3	1	2.5												13.3
412	Amazon	Ecuador	Curaray	T	Raising	5	5	2023	10:40	S	S	3	-1.584854024	-76.33171499	52	54	T	T	0	W	1	3	1													13.3
413	Amazon	Ecuador	Curaray	T	Raising	5	5	2023	10:51	E	S	3	-1.575231012	-76.31377	88	80	T	T	0	W	1	3	1	2.5												11.4
414	Amazon	Ecuador	Curaray	T	Raising	5	5	2023	10:51	S	S	4	-1.575231012	-76.31377	88	80	T	T	0	W	1	3	1													11.4
415	Amazon	Ecuador	Curaray	T	Raising	5	5	2023	11:04	E	S	4	-1.590375016	-76.31349399	79	100	T	T	0	W	1	3	1	2.6												12.9
416	Amazon	Ecuador	Curaray	T	Raising	5	5	2023	11:04	S	S	5	-1.590375016	-76.31349399	79	100	T	T	0	W	1	3	1													12.9
417	Amazon	Ecuador	Curaray	T	Raising	5	5	2023	11:17	E	S	5	-1.589980982	-76.30371197	31	34	T	T	0	W	1	3	1	2.5												12.1
418	Amazon	Ecuador	Curaray	T	Raising	5	5	2023	11:17	S	S	6	-1.589980982	-76.30371197	31	34	T	T	0	W	1	3	1													12.1
419	Amazon	Ecuador	Curaray	T	Raising	5	5	2023	11:29	E	S	6	-1.594218034	-76.29186298	71	61	T	T	0	W	1	3	1	2.5												12
420	Amazon	Ecuador	Curaray	T	Raising	5	5	2023	11:29	S	S	7	-1.594218034	-76.29186298	71	61	T	T	0	W	1	3	1													12
421	Amazon	Ecuador	Curaray	T	Raising	5	5	2023	11:42	E	S	7	-1.607274022	-76.28391299	46	52	T	T	0	W	1	3	1	2.5												12.5
422	Amazon	Ecuador	Curaray	T	Raising	5	5	2023	11:42	S	S	8	-1.607274022	-76.28391299	46	52	T	T	0	W	1	3	1													12.5
423	Amazon	Ecuador	Curaray	T	Raising	5	5	2023	11:55	E	S	8	-1.624606038	-76.29338496	49	50	T	T	0	W	1	3	1	2.6												12.7
424	Amazon	Ecuador	Curaray	T	Raising	5	5	2023	11:55	S	S	9	-1.624606038	-76.29338496	49	50	T	T	0	W	1	3	1													12.7
425	Amazon	Ecuador	Curaray	T	Raising	5	5	2023	12:07	E	S	9	-1.630476974	-76.27770402	48	62	T	T	0	W	1	3	1	2.5												12
426	Amazon	Ecuador	Curaray	T	Raising	5	5	2023	12:07	S	S	10	-1.630476974	-76.27770402	48	62	T	T	0	W	1	3	1													12
427	Amazon	Ecuador	Curaray	T	Raising	5	5	2023	12:19	E	S	10	-1.62421301	-76.26051097	60	93	T	T	0	W	1	3	1	2.5												12.7
428	Amazon	Ecuador	Curaray	T	Raising	5	5	2023	12:19	S	S	11	-1.62421301	-76.26051097	60	93	T	T	0	W	1	3	1													12.7
429	Amazon	Ecuador	Curaray	T	Raising	5	5	2023	12:36	E	S	11	-1.629610034	-76.24614699	65	61	T	T	1	W	1	3	1	3												11.3
430	Amazon	Ecuador	Curaray	T	Raising	5	5	2023	12:36	S	S	12	-1.629610034	-76.24614699	65	61	T	T	1	W	1	3	1													11.3
431	Amazon	Ecuador	Curaray	T	Raising	5	5	2023	12:49	E	S	12	-1.61968804	-76.23154999	91	50	T	T	1	W	1	3	1	2.5												12.5
432	Amazon	Ecuador	Curaray	T	Raising	5	5	2023	12:49	S	S	13	-1.61968804	-76.23154999	91	50	T	T	1	W	1	3	1													12.5
433	Amazon	Ecuador	Curaray	T	Raising	5	5	2023	13:02	E	S	13	-1.63611196	-76.23092101	61	84	T	A	1	W	1	3	1	2.5												12.2
434	Amazon	Ecuador	Curaray	T	Raising	5	5	2023	13:02	S	S	14	-1.63611196	-76.23092101	61	84	T	A	1	W	1	3	1													12.2
435	Amazon	Ecuador	Curaray	T	Raising	5	5	2023	13:15	E	S	14	-1.640789984	-76.21451796	90	74	T	T	1	W	1	2	1	2.5												12.2
436	Amazon	Ecuador	Curaray	T	Raising	5	5	2023	13:15	S	S	15	-1.640789984	-76.21451796	90	74	T	T	1	W	1	2	1													12.2
437	Amazon	Ecuador	Curaray	T	Raising	5	5	2023	13:25	E	S	15	-1.617483012	-76.19626	52	82	T	S	1	W	1	3	1	2.5												11.5
438	Amazon	Ecuador	Curaray	T	Raising	5	5	2023	13:25	S	S	16	-1.617483012	-76.19626	52	82	T	S	1	W	1	3	1													11.5
439	Amazon	Ecuador	Curaray	T	Raising	5	5	2023	13:45	E	S	16	-1.617395002	-76.18445199	92	68	T	T	1	W	1	3	1	2.5												12.1
440	Amazon	Ecuador	Curaray	T	Raising	5	5	2023	13:45	S	S	17	-1.617395002	-76.18445199	92	68	T	T	1	W	1	3	1													12.1
441	Amazon	Ecuador	Curaray	T	Raising	5	5	2023	13:57	E	S	17	-1.633585989	-76.17550104	58	62	T	T	1	W	1	3	1	2.5												13.1
442	Amazon	Ecuador	Curaray	T	Raising	5	5	2023	13:57	S	S	18	-1.633585989	-76.17550104	58	62	T	T	1	W	1	3	1													13.1
443	Amazon	Ecuador	Curaray	T	Raising	5	5	2023	14:09	E	S	18	-1.639292976	-76.19244296	55	44	T	T	1	W	1	3	1	2.5												13.1
444	Amazon	Ecuador	Curaray	T	Raising	5	5	2023	14:09	S	S	19	-1.639292976	-76.19244296	55	44	T	T	1	W	1	3	1													13.1
445	Amazon	Ecuador	Curaray	T	Raising	5	5	2023	14:22	E	S	19	-1.652639983	-76.18093201	41	75	T	T	1	W	1	3	1	2.5												14
446	Amazon	Ecuador	Curaray	T	Raising	5	5	2023	14:22	S	S	20	-1.652639983	-76.18093201	41	75	T	T	1	W	1	3	1													14
447	Amazon	Ecuador	Curaray	T	Raising	5	5	2023	14:34	E	S	20	-1.659009978	-76.16463901	74	77	S	T	1	W	1	3	1	2.5												12.7
448	Amazon	Ecuador	Curaray	T	Raising	5	5	2023	14:34	S	S	21	-1.659009978	-76.16463901	74	77	S	T	1	W	1	3	1													12.7
449	Amazon	Ecuador	Curaray	T	Raising	5	5	2023	14:46	O	S	21	-1.656610994	-76.16123102	44	84	T	T	0	W	1	3	1		S	90	40	0-50	1		1	Inia geoffrensis	2	O	3	12
450	Amazon	Ecuador	Curaray	T	Raising	5	5	2023	14:52	E	S	21	-1.65322504	-76.15106896	42	53	T	T	1	W	1	3	1	2.5												12.8
451	Amazon	Ecuador	Curaray	T	Raising	5	5	2023	14:52	S	S	22	-1.65322504	-76.15106896	42	53	T	T	1	W	1	3	1													12.8
452	Amazon	Ecuador	Curaray	T	Raising	5	5	2023	15:05	E	S	22	-1.674844986	-76.158366	41	38	Rc	T	1	W	1	3	1	2.5												12.6
453	Amazon	Ecuador	Curaray	T	Raising	5	5	2023	15:05	S	S	23	-1.674844986	-76.158366	41	38	Rc	T	1	W	1	3	1													12.6
454	Amazon	Ecuador	Curaray	T	Raising	5	5	2023	15:17	E	S	23	-1.683172993	-76.14396597	51	57	T	T	0	W	1	3	1	2.5												11.1
455	Amazon	Ecuador	Curaray	T	Raising	5	5	2023	15:17	S	S	24	-1.683172993	-76.14396597	51	57	T	T	0	W	1	3	1													11.1
456	Amazon	Ecuador	Curaray	T	Raising	5	5	2023	15:31	E	S	24	-1.693776017	-76.13248503	51	57	T	T	0	W	1	3	1	2.5												11.1
457	Amazon	Ecuador	Curaray	T	Raising	5	5	2023	15:31	S	S	25	-1.693776017	-76.13248503	51	57	T	T	0	W	1	3	1													11.1
458	Amazon	Ecuador	Curaray	T	Raising	5	5	2023	15:45	E	S	25	-1.700993003	-76.11723499	40	60	T	T	1	W	1	3	1	2.5												11.7
459	Amazon	Ecuador	Curaray	T	Raising	5	5	2023	15:45	S	S	26	-1.700993003	-76.11723499	40	60	T	T	1	W	1	3	1													11.7
460	Amazon	Ecuador	Curaray	T	Raising	5	5	2023	15:59	E	S	26	-1.67557396	-76.12257301	58	48	T	T	1	W	1	3	1	2.5												12.3
461	Amazon	Ecuador	Curaray	T	Raising	5	5	2023	15:59	S	S	27	-1.67557396	-76.12257301	58	48	T	T	1	W	1	3	1													12.3
462	Amazon	Ecuador	Curaray	T	Raising	5	5	2023	16:16	E	S	27	-1.663467977	-76.13338499	30	47	T	T	1	W	1	3	1	2.5												11.4
463	Amazon	Ecuador	Curaray	T	Raising	5	5	2023	16:16	S	S	28	-1.663467977	-76.13338499	30	47	T	T	1	W	1	3	1													11.4
464	Amazon	Ecuador	Curaray	T	Raising	5	5	2023	16:25	O	S	28	-1.660997998	-76.13590904	48	61	T	A	1	W	1	3	1		P	30	200	0-50	1		1	Inia geoffrensis	2	O	3	12
465	Amazon	Ecuador	Curaray	T	Raising	5	5	2023	16:31	E	S	28	-1.64905102	-76.12821403	58	68	T	A	1	W	1	3	1	2.2												12
466	Amazon	Ecuador	Curaray	T	Raising	5	5	2023	16:31	S	S	29	-1.64905102	-76.12821403	58	68	T	A	1	W	1	3	1													12
467	Amazon	Ecuador	Curaray	T	Raising	5	5	2023	16:47	E	S	29	-1.642572982	-76.10749799	58	43	A	T	1	W	0	3	1	2.6												12
468	Amazon	Ecuador	Curaray	T	Raising	5	5	2023	16:47	S	S	30	-1.642572982	-76.10749799	58	43	A	T	1	W	0	3	1													12
469	Amazon	Ecuador	Curaray	T	Raising	5	5	2023	17:04	E	S	30	-1.651066029	-76.09587698	140	97	T	A	1	W	0	3	1	2.5												11.1
470	Amazon	Ecuador	Curaray	T	Raising	5	5	2023	17:04	S	S	31	-1.651066029	-76.09587698	140	97	T	A	1	W	0	3	1													11.1
471	Amazon	Ecuador	Curaray	T	Raising	5	5	2023	17:19	E	S	31	-1.645539002	-76.07624698	73	75	G	T	1	W	0	3	1	2.5												12
472	Amazon	Ecuador	Curaray	T	Raising	5	5	2023	17:19	S	S	32	-1.645539002	-76.07624698	73	75	G	T	1	W	0	3	1													12
473	Amazon	Ecuador	Curaray	T	Raising	5	5	2023	17:35	E	S	32	-1.647000974	-76.06286603	58	77	T	T	1	W	0	3	1	2.5												11
474	Amazon	Ecuador	Curaray	T	Raising	5	5	2023	17:35	S	S	33	-1.647000974	-76.06286603	58	77	T	T	1	W	0	3	1													11
475	Amazon	Ecuador	Curaray	T	Raising	5	5	2023	17:45	E	S	33	-1.615708	-76.011019	29	132	T	A	1	W	0	3	1	2.1												12
476	Amazon	Ecuador	Curaray	T	Raising	6	5	2023	7:51	S	S	34	-1.615708	-76.011019	29	132	T	A	0	W	0	3	1													12
477	Amazon	Ecuador	Curaray	T	Raising	6	5	2023	8:08	E	S	34	-1.645139018	-76.04969798	75	64	T	T	0	W	0	3	1	2.5												12
478	Amazon	Ecuador	Curaray	T	Raising	6	5	2023	8:08	S	S	35	-1.645139018	-76.04969798	75	64	T	T	0	W	0	3	1													12
479	Amazon	Ecuador	Curaray	T	Raising	6	5	2023	8:22	E	S	35	-1.625427967	-76.03945403	76	66	T	T	0	W	1	3	1	2.5												11.5
480	Amazon	Ecuador	Curaray	T	Raising	6	5	2023	8:22	S	S	36	-1.625427967	-76.03945403	76	66	T	T	0	W	1	3	1													11.5
481	Amazon	Ecuador	Curaray	T	Raising	6	5	2023	8:35	E	S	36	-1.618545	-76.02024598	104	60	T	T	0	W	1	3	1	2.5												11.2
482	Amazon	Ecuador	Curaray	T	Raising	6	5	2023	8:35	S	S	37	-1.618545	-76.02024598	104	60	T	T	0	W	1	3	1													11.2
483	Amazon	Ecuador	Curaray	T	Raising	6	5	2023	8:50	E	S	37	-1.605459005	-76.00585903	43	49	T	T	0	W	1	3	1	2.5												10.5
484	Amazon	Ecuador	Curaray	T	Raising	6	5	2023	8:50	S	S	38	-1.605459005	-76.00585903	43	49	T	T	0	W	1	3	1													10.5
485	Amazon	Ecuador	Curaray	T	Raising	6	5	2023	9:05	E	S	38	-1.604992971	-75.98499798	104	109	T	B	0	W	1	3	1	2.5												9
486	Amazon	Ecuador	Curaray	T	Raising	6	5	2023	9:05	S	S	39	-1.604992971	-75.98499798	104	109	T	B	0	W	1	3	1													9
487	Amazon	Ecuador	Curaray	T	Raising	6	5	2023	9:18	E	S	39	-1.614511041	-75.98508599	68	65	T	B	0	W	1	3	1	2.5												10.5
488	Amazon	Ecuador	Curaray	T	Raising	6	5	2023	9:18	S	S	40	-1.614511041	-75.98508599	68	65	T	B	0	W	1	3	1													10.5
489	Amazon	Ecuador	Curaray	T	Raising	6	5	2023	10:06	E	S	40	-1.614307025	-75.98422903	91	70	T	T	0	W	1	3	1	2.5												12
490	Amazon	Ecuador	Curaray	T	Raising	6	5	2023	10:06	S	S	41	-1.614307025	-75.98422903	91	70	T	T	0	W	1	3	1													12
491	Amazon	Ecuador	Curaray	T	Raising	6	5	2023	10:20	E	S	41	-1.624526996	-75.96748802	24	60	B	T	0	W	1	3	1	2.5												12
492	Amazon	Ecuador	Curaray	T	Raising	6	5	2023	10:20	S	S	42	-1.624526996	-75.96748802	24	60	B	T	0	W	1	3	1													12
493	Amazon	Ecuador	Curaray	T	Raising	6	5	2023	10:33	E	S	42	-1.638399968	-75.96865897	72	64	T	T	0	W	1	3	1	2.5												12.1
494	Amazon	Ecuador	Curaray	T	Raising	6	5	2023	10:33	S	S	43	-1.638399968	-75.96865897	72	64	T	T	0	W	1	3	1													12.1
495	Amazon	Ecuador	Curaray	T	Raising	6	5	2023	10:46	E	S	43	-1.654571006	-75.95892901	73	69	T	T	0	W	1	3	1	2.5												11.7
496	Amazon	Ecuador	Curaray	T	Raising	6	5	2023	10:46	S	S	44	-1.654571006	-75.95892901	73	69	T	T	0	W	1	3	1													11.7
497	Amazon	Ecuador	Curaray	T	Raising	6	5	2023	10:53	O	S	44	-1.655889982	-75.94354	71	30	T	T	1	W	1	3	1		S	34	50	0-50	1		1	Inia geoffrensis	2	O	7
498	Amazon	Ecuador	Curaray	T	Raising	6	5	2023	10:59	E	S	44	-1.657915972	-75.92824101	116	135	T	T	0	W	1	3	1	2.5												10
499	Amazon	Ecuador	Curaray	T	Raising	6	5	2023	10:59	S	S	45	-1.657915972	-75.92824101	116	135	T	T	0	W	1	3	1													10
500	Amazon	Ecuador	Curaray	T	Raising	6	5	2023	11:15	E	S	45	-1.665351978	-75.926211	62	69	T	T	0	W	1	3	1	2.5												12
501	Amazon	Ecuador	Curaray	T	Raising	6	5	2023	11:15	S	S	46	-1.665351978	-75.926211	62	69	T	T	0	W	1	3	1													12
502	Amazon	Ecuador	Curaray	T	Raising	6	5	2023	11:30	E	S	46	-1.676612981	-75.91780303	68	102	T	T	0	W	1	3	1	2.5												12
503	Amazon	Ecuador	Curaray	T	Raising	6	5	2023	11:30	S	S	47	-1.676612981	-75.91780303	68	102	T	T	0	W	1	3	1													12
504	Amazon	Ecuador	Curaray	T	Raising	6	5	2023	11:45	E	S	47	-1.662199041	-75.91572801	98	45	T	T	0	W	1	3	1	2.5												12
505	Amazon	Ecuador	Curaray	T	Raising	6	5	2023	11:45	S	S	48	-1.662199041	-75.91572801	98	45	T	T	0	W	1	3	1													12
506	Amazon	Ecuador	Curaray	T	Raising	6	5	2023	11:46	O	S	48	-1.67125	-75.89899	86	96	T	T	1	W	1	3	1		S	40	100	0-50	1		1	Inia geoffrensis	2	O	7	11
507	Amazon	Ecuador	Curaray	T	Raising	6	5	2023	11:59	E	S	48	-1.671443023	-75.89848903	85	76	T	T	0	W	1	3	1	2.5												11.5
508	Amazon	Ecuador	Curaray	T	Raising	6	5	2023	11:59	S	S	49	-1.671443023	-75.89848903	85	76	T	T	0	W	1	3	1													11.5
509	Amazon	Ecuador	Curaray	T	Raising	6	5	2023	12:01	O	S	49	-1.665736036	-75.88342097	83	70	T	T	1	W	0	3	1		S	50	70	0-50	1		1	Inia geoffrensis	2	O	1	10.2
510	Amazon	Ecuador	Curaray	T	Raising	6	5	2023	12:17	E	S	49	-1.665434036	-75.88122801	90	57	T	T	1	W	0	3	1	2.5												12
511	Amazon	Ecuador	Curaray	T	Raising	6	5	2023	12:17	S	S	50	-1.665434036	-75.88122801	90	57	T	T	1	W	0	3	1													12
512	Amazon	Ecuador	Curaray	T	Raising	6	5	2023	12:25	O	S	50	-1.66567	-75.88308	85	64	S	T	1	W	0	3	1		S	40	40	0-50	1		1	Inia geoffrensis	2	O	7	11
513	Amazon	Ecuador	Curaray	T	Raising	6	5	2023	12:33	E	S	50	-1.650788002	-75.86726401	59	84	T	T	1	W	0	3	1	2.5												12
514	Amazon	Ecuador	Curaray	T	Raising	6	5	2023	12:33	S	S	51	-1.650788002	-75.86726401	59	84	T	T	1	W	0	3	1													12
515	Amazon	Ecuador	Curaray	T	Raising	6	5	2023	12:47	E	S	51	-1.635224987	-75.85829596	98	80	T	T	1	W	0	3	1	2.5												12
516	Amazon	Ecuador	Curaray	T	Raising	6	5	2023	12:47	S	S	52	-1.635224987	-75.85829596	98	80	T	T	1	W	0	3	1													12
517	Amazon	Ecuador	Curaray	T	Raising	6	5	2023	13:15	E	S	52	-1.635034969	-75.83899797	111	54	T	T	0	W	0	3	1	2.5												12
518	Amazon	Ecuador	Curaray	T	Raising	6	5	2023	13:15	S	S	53	-1.635034969	-75.83899797	111	54	T	T	0	W	0	3	1													12
519	Amazon	Ecuador	Curaray	T	Raising	6	5	2023	13:21	E	S	53	-1.645185035	-75.83862003	52	85	T	T	0	W	0	3	1	2.5												12
520	Amazon	Ecuador	Curaray	T	Raising	6	5	2023	13:21	S	S	54	-1.645185035	-75.83862003	52	85	T	T	0	W	0	3	1													12
521	Amazon	Ecuador	Curaray	T	Raising	6	5	2023	13:36	E	S	54	-1.62882599	-75.83766701	86	50	T	T	0	W	0	3	1	2.5												12.8
522	Amazon	Ecuador	Curaray	T	Raising	6	5	2023	13:36	S	S	55	-1.62882599	-75.83766701	86	50	T	T	0	W	0	3	1													12.8
523	Amazon	Ecuador	Curaray	T	Raising	6	5	2023	13:50	E	S	55	-1.617430961	-75.82489399	74	64	T	T	0	W	0	3	1	2.5												12
524	Amazon	Ecuador	Curaray	T	Raising	6	5	2023	13:50	S	S	56	-1.617430961	-75.82489399	74	64	T	T	0	W	0	3	1													12
525	Amazon	Ecuador	Curaray	T	Raising	6	5	2023	14:05	E	S	56	-1.608209023	-75.80706099	47	106	T	T	0	W	0	3	1	2.5												10
526	Amazon	Ecuador	Curaray	T	Raising	7	5	2023	8:00	S	S	57	-1.608209023	-75.80706099	48	57	T	T	0	W	0	3	1													11.8
527	Amazon	Ecuador	Curaray	T	Raising	7	5	2023	8:15	E	S	57	-1.624102034	-75.80236201	103	92	T	T	0	W	0	3	1	2.5												11.8
528	Amazon	Ecuador	Curaray	T	Raising	7	5	2023	8:15	S	S	58	-1.624102034	-75.80236201	103	92	T	T	0	W	0	3	1													11.8
529	Amazon	Ecuador	Curaray	T	Raising	7	5	2023	8:31	E	S	58	-1.632659035	-75.80570203	53	73	T	T	0	W	0	3	1	2.5												10.9
530	Amazon	Ecuador	Curaray	T	Raising	7	5	2023	8:31	S	S	59	-1.632659035	-75.80570203	53	73	T	T	0	W	0	3	1													10.9
531	Amazon	Ecuador	Curaray	T	Raising	7	5	2023	8:45	E	S	59	-1.641457016	-75.81429902	61	85	T	T	0	W	0	3	1	2.6												10.8
532	Amazon	Ecuador	Curaray	T	Raising	7	5	2023	8:45	S	S	60	-1.641457016	-75.81429902	61	85	T	T	0	W	0	3	1													10.8
533	Amazon	Ecuador	Curaray	T	Raising	7	5	2023	8:59	E	S	60	-1.656348975	-75.79794802	41	40	Rc	Rc	0	W	0	3	1	2.5												12.1
534	Amazon	Ecuador	Curaray	T	Raising	7	5	2023	8:59	S	S	61	-1.656348975	-75.79794802	41	40	Rc	Rc	0	W	0	3	1													12.1
535	Amazon	Ecuador	Curaray	T	Raising	7	5	2023	9:12	E	S	61	-1.654955987	-75.77567504	50	70	T	T	0	W	0	3	1	2.5												11.9
536	Amazon	Ecuador	Curaray	T	Raising	7	5	2023	9:12	S	S	62	-1.654955987	-75.77567504	50	70	T	T	0	W	0	3	1													11.9
537	Amazon	Ecuador	Curaray	T	Raising	7	5	2023	9:24	E	S	62	-1.639896976	-75.77831903	53	72	T	T	0	W	0	3	1	2.5												11.9
538	Amazon	Ecuador	Curaray	T	Raising	7	5	2023	9:24	S	S	63	-1.639896976	-75.77831903	53	72	T	T	0	W	0	3	1													11.9
539	Amazon	Ecuador	Curaray	T	Raising	7	5	2023	9:37	E	S	63	-1.652169004	-75.76898603	39	45	T	T	0	W	0	3	1	2.5												11.7
540	Amazon	Ecuador	Curaray	T	Raising	7	5	2023	9:37	S	S	64	-1.652169004	-75.76898603	39	45	T	T	0	W	0	3	1													11.7
541	Amazon	Ecuador	Curaray	T	Raising	7	5	2023	9:50	E	S	64	-1.64195599	-75.75550097	72	71	T	T	0	W	0	3	1	2.5												11.3
542	Amazon	Ecuador	Curaray	T	Raising	7	5	2023	9:50	S	S	65	-1.64195599	-75.75550097	72	71	T	T	0	W	0	3	1													11.3
543	Amazon	Ecuador	Curaray	T	Raising	7	5	2023	10:08	E	S	65	-1.638010964	-75.74613201	94	70	T	T	0	W	0	3	1	2.5												11.7
544	Amazon	Ecuador	Curaray	T	Raising	7	5	2023	10:08	S	S	66	-1.638010964	-75.74613201	94	70	T	T	0	W	0	3	1													11.7
545	Amazon	Ecuador	Curaray	T	Raising	7	5	2023	10:17	E	S	66	-1.634252016	-75.74324998	54	57	T	T	0	W	0	3	1	2.5												11.7
546	Amazon	Ecuador	Curaray	T	Raising	7	5	2023	10:17	S	S	67	-1.634252016	-75.74324998	54	57	T	T	0	W	0	3	1													11.7
547	Amazon	Ecuador	Curaray	T	Raising	7	5	2023	10:30	O	S	67	-1.63162	-75.75085	34	99	T	T	1	W	0	3	1		S	25	50	0-50	1		1	Inia geoffrensis	2	O	5	12.2
548	Amazon	Ecuador	Curaray	T	Raising	7	5	2023	10:41	E	S	67	-1.624839976	-75.73209501	83	70	T	T	0	W	1	3	1	2.6												12.1
549	Amazon	Ecuador	Curaray	T	Raising	7	5	2023	10:41	S	S	68	-1.624839976	-75.73209501	83	70	T	T	0	W	1	3	1													12.1
550	Amazon	Ecuador	Curaray	T	Raising	7	5	2023	10:50	E	S	68	-1.616218016	-75.716361	79	62	T	T	0	W	1	3	1	2.8												12.2
551	Amazon	Ecuador	Curaray	T	Raising	7	5	2023	10:50	S	S	69	-1.616218016	-75.716361	79	62	T	T	0	W	1	3	1													12.2
552	Amazon	Ecuador	Curaray	T	Raising	7	5	2023	11:05	E	S	69	-1.608990971	-75.69507499	76	39	T	T	0	W	1	3	1	3.1												11.7
553	Amazon	Ecuador	Curaray	T	Raising	7	5	2023	11:05	S	S	70	-1.608990971	-75.69507499	76	39	T	T	0	W	1	3	1													11.7
554	Amazon	Ecuador	Curaray	T	Raising	7	5	2023	11:20	E	S	70	-1.591373971	-75.68898696	45	63	T	T	0	W	1	3	1	2.7												11.4
555	Amazon	Ecuador	Curaray	T	Raising	7	5	2023	11:20	S	S	71	-1.591373971	-75.68898696	45	63	T	T	0	W	1	3	1													11.4
556	Amazon	Ecuador	Curaray	T	Raising	7	5	2023	11:35	E	S	71	-1.582945967	-75.68788701	63	90	T	T	0	W	1	3	1	2.6												11.6
557	Amazon	Ecuador	Curaray	T	Raising	7	5	2023	11:35	S	S	72	-1.582945967	-75.68788701	63	90	T	T	0	W	1	3	1													11.6
558	Amazon	Ecuador	Curaray	T	Raising	7	5	2023	11:43	O	S	72	-1.63162	-75.75085	87	69	T	T	0	W	1	3	1		S	30	100	0-50	1		1	Inia geoffrensis	2	O	1	12
559	Amazon	Ecuador	Curaray	T	Raising	7	5	2023	12:00	E	S	72	-1.584945973	-75.67744802	53	47	T	T	0	W	1	3	1	2.6												12
560	Amazon	Ecuador	Curaray	T	Raising	7	5	2023	13:20	S	S	73	-1.584945973	-75.67744802	53	47	T	T	0	W	0	3	1													12
561	Amazon	Ecuador	Curaray	T	Raising	7	5	2023	13:34	E	S	73	-1.594755985	-75.66101697	92	67	T	T	0	W	0	3	1	2.5												12
562	Amazon	Ecuador	Curaray	T	Raising	7	5	2023	13:34	S	S	74	-1.594755985	-75.66101697	92	67	T	T	0	W	0	3	1													12
563	Amazon	Ecuador	Curaray	T	Raising	7	5	2023	13:48	E	S	74	-1.589990035	-75.65115298	62	87	T	T	0	W	0	3	1	2.5												12
564	Amazon	Ecuador	Curaray	T	Raising	7	5	2023	13:48	S	S	75	-1.589990035	-75.65115298	62	87	T	T	0	W	0	3	1													12
565	Amazon	Ecuador	Curaray	T	Raising	7	5	2023	13:56	O	S	75	-1.58869	-75.64585	85	98	T	T	0	W	1	3	1		P	5	200	0-50	1		1	Inia geoffrensis	2	O	3	10
566	Amazon	Ecuador	Curaray	T	Raising	7	5	2023	14:03	E	S	75	-1.595026972	-75.63524597	86	68	T	T	0	W	1	3	1	2.5												11.9
567	Amazon	Ecuador	Curaray	T	Raising	7	5	2023	14:03	S	S	76	-1.595026972	-75.63524597	86	68	T	T	0	W	1	3	1													11.9
568	Amazon	Ecuador	Curaray	T	Raising	7	5	2023	14:16	E	S	76	-1.584934993	-75.62826804	114	60	P	T	0	W	1	3	1	2.5												11.8
569	Amazon	Ecuador	Curaray	T	Raising	7	5	2023	14:16	S	S	77	-1.584934993	-75.62826804	114	60	P	T	0	W	1	3	1													11.8
570	Amazon	Ecuador	Curaray	T	Raising	7	5	2023	14:30	E	S	77	-1.593396021	-75.61264099	69	100	T	T	0	W	1	3	1	2.5												11.5
571	Amazon	Ecuador	Curaray	T	Raising	7	5	2023	14:30	S	S	78	-1.593396021	-75.61264099	69	100	T	T	0	W	1	3	1													11.5
572	Amazon	Ecuador	Curaray	T	Raising	7	5	2023	14:44	E	S	78	-1.581457006	-75.59750302	102	56	T	T	0	W	1	3	1	2.5												11.9
573	Amazon	Ecuador	Curaray	T	Raising	7	5	2023	14:44	S	S	79	-1.581457006	-75.59750302	102	56	T	T	0	W	1	3	1													11.9
574	Amazon	Ecuador	Curaray	T	Raising	7	5	2023	14:58	E	S	79	-1.566609973	-75.59356696	101	46	T	T	0	W	1	3	1	2.7												10.9
575	Amazon	Ecuador	Curaray	T	Raising	7	5	2023	14:58	S	S	80	-1.566609973	-75.59356696	101	46	T	T	0	W	1	3	1													10.9
576	Amazon	Ecuador	Curaray	T	Raising	7	5	2023	15:14	E	S	80	-1.564332023	-75.58663496	81	71	T	T	0	W	1	3	1	2.3												11.2
577	Amazon	Ecuador	Curaray	T	Raising	7	5	2023	15:14	S	S	81	-1.564332023	-75.58663496	81	71	T	T	0	W	1	3	1													11.2
578	Amazon	Ecuador	Curaray	C	Raising	7	5	2023	15:27	E	S	81	-1.548863975	-75.58174898	195	93	A	T	0	W	1	3	1	2.3												12
579	Amazon	Ecuador	Morona	R	Falling	6	9	2024	12:00	S	S	1	-2.770299	-77.534961	32	56	B	P	O	W	1	3	1													12
580	Amazon	Ecuador	Morona	R	Falling	6	9	2024	12:15	E	S	1	-2.774384	-77.545931	41	26	T	T	O	W	1	3	1	2.5												12
581	Amazon	Ecuador	Morona	R	Falling	6	9	2024	12:15	S	S	2	-2.774384	-77.545931	41	26	T	T	O	W	1	3	1													12
582	Amazon	Ecuador	Morona	R	Falling	6	9	2024	12:28	E	S	2	-2.779782	-77.552296	67	35	T	T	O	W	1	3	1	2.5												12
583	Amazon	Ecuador	Morona	R	Falling	6	9	2024	12:28	S	S	3	-2.779782	-77.552296	67	35	T	T	O	W	1	3	1													12
584	Amazon	Ecuador	Morona	R	Falling	6	9	2024	12:42	E	S	3	-2.78436	-77.556394	45	34	T	B	O	W	1	3	1	2.5												12
585	Amazon	Ecuador	Morona	R	Falling	6	9	2024	12:42	S	S	4	-2.78436	-77.556394	45	34	T	B	O	W	1	3	1													12
586	Amazon	Ecuador	Morona	R	Falling	6	9	2024	12:56	E	S	4	-2.783805	-77.570685	26	59	T	B	O	W	1	3	1	2.5												12
587	Amazon	Ecuador	Morona	R	Falling	6	9	2024	12:56	S	S	5	-2.783805	-77.570685	26	59	T	B	O	W	1	3	1													12
588	Amazon	Ecuador	Morona	R	Falling	6	9	2024	13:11	E	S	5	-2.796515	-77.57457	61	32	A	T	O	W	1	3	1	2.5												12
589	Amazon	Ecuador	Morona	R	Falling	6	9	2024	13:11	S	S	6	-2.796515	-77.57457	61	32	A	T	O	W	1	3	1													12
590	Amazon	Ecuador	Morona	R	Falling	6	9	2024	13:25	E	S	6	-2.789746	-77.59023	52	50	T	A	O	W	1	3	1	2.5												12
591	Amazon	Ecuador	Morona	R	Falling	6	9	2024	13:25	S	S	7	-2.789746	-77.59023	52	50	T	A	O	W	1	3	1													12
592	Amazon	Ecuador	Morona	R	Falling	6	9	2024	13:38	O	S	7	-2.77093	-77.586955	54	22	B	A	O	W	1	3	1		P	15	10	0-50	1	0	1	Inia geoffrensis	2	O	3	10
593	Amazon	Ecuador	Morona	R	Falling	6	9	2024	13:40	E	S	7	-2.770658	-77.58807	34	60	T	T	O	W	1	3	1	2.5												12
594	Amazon	Ecuador	Morona	R	Falling	6	9	2024	13:40	S	S	8	-2.770658	-77.58807	34	60	T	T	O	W	1	3	1													12
595	Amazon	Ecuador	Morona	R	Falling	6	9	2024	13:54	E	S	8	-2.783315	-77.601702	47	54	T	A	O	W	1	3	1	2.5												12
596	Amazon	Ecuador	Morona	R	Falling	6	9	2024	13:54	S	S	9	-2.783315	-77.601702	47	54	T	A	O	W	1	3	1													12
597	Amazon	Ecuador	Morona	R	Falling	6	9	2024	14:08	E	S	9	-2.778922	-77.606266	50	34	B	T	O	W	2	3	1	2.5												12
598	Amazon	Ecuador	Morona	R	Falling	6	9	2024	14:08	S	S	10	-2.778922	-77.606266	50	34	B	T	O	W	2	3	1													12
599	Amazon	Ecuador	Morona	R	Falling	6	9	2024	14:22	E	S	10	-2.789279	-77.618555	50	56	T	B	O	W	2	3	1	2.5												12
600	Amazon	Ecuador	Morona	R	Falling	6	9	2024	14:22	S	S	11	-2.789279	-77.618555	50	56	T	B	O	W	2	3	1													12
601	Amazon	Ecuador	Morona	R	Falling	6	9	2024	14:37	E	S	11	-2.801213	-77.621881	41	54	A	T	O	W	2	3	1	2.5												12
602	Amazon	Ecuador	Morona	R	Falling	6	9	2024	14:37	S	S	12	-2.801213	-77.621881	41	54	A	T	O	W	2	3	1													12
603	Amazon	Ecuador	Morona	R	Falling	6	9	2024	14:41	O	S	12	-2.795798	-77.624588	33	47	B	T	O	W	2	3	1		P	30	50	0-50	1	0	1	Inia geoffrensis	2	O	5	10
604	Amazon	Ecuador	Morona	R	Falling	6	9	2024	14:52	E	S	12	-2.80439	-77.629923	54	41	T	T	O	W	2	3	1	2.5												12
605	Amazon	Ecuador	Morona	R	Falling	6	9	2024	14:52	S	S	13	-2.801213	-77.621881	54	41	T	T	O	W	2	2	1													12
606	Amazon	Ecuador	Morona	R	Falling	6	9	2024	15:05	O	S	13	-2.804383	-77.643202	32	45	B	B	1	W	2	3	2		P	30	25	0-50	1	0	1	Inia geoffrensis	2	O	6	10
607	Amazon	Ecuador	Morona	R	Falling	6	9	2024	15:06	E	S	13	-2.804644	-77.645179	23	63	B	T	O	W	2	3	1	2.5												12
608	Amazon	Ecuador	Morona	R	Falling	6	9	2024	15:06	S	S	14	-2.804644	-77.645179	23	63	B	T	O	W	2	3	1													12
609	Amazon	Ecuador	Morona	R	Falling	6	9	2024	15:12	O	S	14	-2.811354	-77.64397	15	52	Rc	B	O	W	2	3	1		S	10	30	50-100	1	0	1	Inia geoffrensis	2	O	6	10
610	Amazon	Ecuador	Morona	R	Falling	6	9	2024	15:36	O	S	14	-2.812842	-77.651846	77	54	T	T	O	W	2	2	1		P	30	10	0-50	1	0	1	Inia geoffrensis	2	O	3	10
611	Amazon	Ecuador	Morona	R	Falling	6	9	2024	15:39	E	S	14	-2.813024	-77.657575	52	78	A	T	O	W	2	2	1	2.5												12
612	Amazon	Ecuador	Morona	R	Falling	6	9	2024	15:39	S	S	15	-2.813024	-77.657575	52	78	A	T	O	W	2	2	1													12
613	Amazon	Ecuador	Morona	R	Falling	6	9	2024	15:39	O	S	15	-2.81276	-77.652614	53	42	B	S	1	W	2	2	2		P	20	35	0-50	1	0	1	Inia geoffrensis	2	C	6	10
614	Amazon	Ecuador	Morona	R	Falling	6	9	2024	15:53	E	S	15	-2.822427	-77.667888	95	39	A	B	O	W	2	2	1	2.5												12
615	Amazon	Ecuador	Morona	R	Falling	6	9	2024	15:53	S	S	16	-2.822427	-77.667888	95	39	A	B	O	W	2	2	1													12
616	Amazon	Ecuador	Morona	R	Falling	6	9	2024	16:04	E	S	16	-2.837148	-77.673877	65	76	T	T	O	W	2	2	1	2.5												12
617	Amazon	Ecuador	Morona	R	Falling	6	9	2024	16:04	S	S	17	-2.837148	-77.673877	65	76	T	T	O	W	2	2	1													12
618	Amazon	Ecuador	Morona	R	Falling	6	9	2024	16:24	E	S	17	-2.849771	-77.682418	80	38	A	T	O	W	2	2	1	2.5												12
619	Amazon	Ecuador	Morona	R	Falling	6	9	2024	16:24	S	S	18	-2.849771	-77.682418	80	38	A	T	O	W	2	2	1													12
620	Amazon	Ecuador	Morona	R	Falling	6	9	2024	16:39	E	S	18	-2.849724	-77.691891	53	62	T	T	O	W	2	2	1	2.5												12
621	Amazon	Ecuador	Morona	R	Falling	6	9	2024	16:39	S	S	19	-2.849724	-77.691891	53	62	T	T	O	W	2	2	1													12
622	Amazon	Ecuador	Morona	R	Falling	6	9	2024	16:53	E	S	19	-2.86082	-77.687102	41	61	T	B	O	W	2	2	1	2.5												12
623	Amazon	Ecuador	Morona	R	Falling	6	9	2024	16:53	S	S	20	-2.86082	-77.687102	41	61	T	B	O	W	2	2	1													12
624	Amazon	Ecuador	Morona	R	Falling	6	9	2024	17:07	E	S	20	-2.871964	-77.692927	96	45	T	T	O	W	2	2	1	2.5												12
625	Amazon	Ecuador	Morona	R	Falling	7	9	2024	6:25	S	S	1	-2.874004	-77.693326	46	25	A	T	O	W	0	3	1													12
626	Amazon	Ecuador	Morona	R	Falling	7	9	2024	6:25	O	S	1	-2.874004	-77.693326	46	25	A	T	O	W	0	3	1		S	15	25	50-100	2	0	1	Inia geoffrensis	2	O	6	10
627	Amazon	Ecuador	Morona	R	Falling	7	9	2024	6:35	O	S	1	-2.877349	-77.699301	42	55	A	T	1	W	0	2	2		P	10	106	0-50	1	0	1	Inia geoffrensis	2	C	5	10
628	Amazon	Ecuador	Morona	R	Falling	7	9	2024	6:45	E	S	1	-2.887363	-77.704459	56	40	B	T	O	W	0	3	1	2.5												12
629	Amazon	Ecuador	Morona	R	Falling	7	9	2024	6:45	S	S	2	-2.887363	-77.704459	56	40	B	T	O	W	0	3	1													12
630	Amazon	Ecuador	Morona	R	Falling	7	9	2024	7:01	E	S	2	-2.901343	-77.713284	13	41	T	B	O	W	0	1	1	2.5												12
631	Amazon	Ecuador	Morona	R	Falling	7	9	2024	7:01	S	S	3	-2.901343	-77.713284	13	41	T	B	O	W	0	1	1													12
632	Amazon	Ecuador	Morona	R	Falling	7	9	2024	7:17	E	S	3	-2.912003	-77.719572	83	43	P	T	O	W	0	1	1	2.5												12
633	Amazon	Ecuador	Morona	R	Falling	7	9	2024	7:17	S	S	4	-2.912003	-77.719572	83	43	P	T	O	W	0	1	1													12
634	Amazon	Ecuador	Morona	R	Falling	7	9	2024	7:21	O	S	4	-2.906066	-77.722476	51	53	B	T	O	W	0	1	1		S	40	35	50-100	1	0	1	Inia geoffrensis	2	O	6	10
635	Amazon	Ecuador	Morona	R	Falling	7	9	2024	7:22	O	S	4	-2.904923	-77.723424	44	168	T	T	1	W	3	1	2		P	20	30	0-50	1	0	1	Inia geoffrensis	2	C	5	10
636	Amazon	Ecuador	Morona	R	Falling	7	9	2024	7:26	O	S	4	-2.904959	-77.728695	22	40	B	T	1	W	3	1	2		P	30	200	0-50	1	0	1	Inia geoffrensis	2	C	5	10
637	Amazon	Ecuador	Morona	R	Falling	7	9	2024	7:32	E	S	4	-2.912124	-77.732004	66	69	T	B	0	W	1	1	1	2.5												12
638	Amazon	Ecuador	Morona	R	Falling	7	9	2024	7:32	S	S	5	-2.912124	-77.732004	66	69	T	B	0	W	1	1	1													12
639	Amazon	Ecuador	Morona	R	Falling	7	9	2024	7:49	E	S	5	-2.927789	-77.72072	30	43	B	T	0	W	2	3	1	2.5												12
640	Amazon	Ecuador	Morona	R	Falling	7	9	2024	7:49	S	S	6	-2.927789	-77.72072	30	43	B	T	0	W	2	3	1													12
641	Amazon	Ecuador	Morona	R	Falling	7	9	2024	7:50	O	S	6	-2.928309	-77.720733	77	30	T	B	1	W	3		2		P	25	8	0-50	1	0	1	Inia geoffrensis	2	C	3	10
642	Amazon	Ecuador	Morona	R	Falling	7	9	2024	7:53	O	S	6	-2.932634	-77.728878	131	30	T	T	1	W	3		2		S	5	30	50-100	1	0	1	Inia geoffrensis	2	C	3	10
643	Amazon	Ecuador	Morona	R	Falling	7	9	2024	8:04	E	S	6	-2.942155	-77.73156	48	103	T	T	0	W	2	3	1	2.5												12
644	Amazon	Ecuador	Morona	R	Falling	7	9	2024	8:04	S	S	7	-2.942155	-77.73156	48	103	T	T	0	W	2	3	1													12
645	Amazon	Ecuador	Morona	R	Falling	7	9	2024	8:06	O	S	7	-2.944876	-77.731559	123	33	T	T	1	W	3	0	2		S	0	70	50-100	1	0	1	Inia geoffrensis	2	C	3	10
646	Amazon	Ecuador	Morona	R	Falling	7	9	2024	8:18	E	S	7	-2.954898	-77.718049	43	53	T	B	0	W	2	2	1	2.5												12
647	Amazon	Ecuador	Morona	R	Falling	7	9	2024	8:18	S	S	8	-2.954898	-77.718049	43	53	T	B	0	W	2	2	1													12
648	Amazon	Ecuador	Morona	R	Falling	7	9	2024	8:25	O	S	8	-2.951293	-77.712074	27	37	T	Rc	1	W	3		2		P	15	20	0-50	5	0	1	Inia geoffrensis	1	C	3	10
649	Amazon	Ecuador	Morona	R	Falling	7	9	2024	8:28	E	S	8	-2.95451	-77.713162	94	36	T	B	0	W	3		1	1.3												11
650	Amazon	Ecuador	Pastaza	R	Raising	2	6	2024	10:26	S	S	1	-2.439651	-77.03169	35	689	T	B	0	W	2	2	1
651	Amazon	Ecuador	Pastaza	R	Raising	2	6	2024	10:26	O	S	1	-2.439651	-77.03169	35	689	T	B	0	W	2	2	1		P	30	100	0-50	1		1	Inia geoffrensis	2	O	7	12
652	Amazon	Ecuador	Pastaza	R	Raising	2	6	2024	10:42	E	S	1	-2.459197	-77.026613	220	56	B	T	0	W	2	2	1	2.5
653	Amazon	Ecuador	Pastaza	R	Raising	2	6	2024	10:42	S	S	2	-2.459197	-77.026613	220	56	B	T	0	W	2	2	1
654	Amazon	Ecuador	Pastaza	R	Raising	2	6	2024	10:54	E	S	2	-2.458436	-77.007588	466	37	B	G	0	W	2	2	1	2.5
655	Amazon	Ecuador	Pastaza	R	Raising	2	6	2024	10:54	S	S	3	-2.458436	-77.007588	466	37	B	G	0	W	2	2	1
656	Amazon	Ecuador	Pastaza	R	Raising	2	6	2024	11:05	E	S	3	-2.475628	-77.004323	166	43	B	G	0	W	2	2	1	2.5
657	Amazon	Ecuador	Pastaza	R	Raising	2	6	2024	11:05	S	S	4	-2.475628	-77.004323	166	43	B	G	0	W	2	2	1
658	Amazon	Ecuador	Pastaza	R	Raising	2	6	2024	11:16	E	S	4	-2.493696	-77.000115	762	60	B	T	0	W	2	2	1	2.5
659	Amazon	Ecuador	Pastaza	R	Raising	2	6	2024	11:16	S	S	5	-2.493696	-77.000115	762	60	B	T	0	W	2	2	1
660	Amazon	Ecuador	Pastaza	R	Raising	2	6	2024	11:25	E	S	5	-2.5144	-76.993274	192	456	G	A	0	W	2	2	1	2.5
661	Amazon	Ecuador	Pastaza	R	Raising	2	6	2024	11:25	S	S	6	-2.5144	-76.993274	192	456	G	A	0	W	2	2	1
662	Amazon	Ecuador	Pastaza	R	Raising	2	6	2024	11:33	E	S	6	-2.51362	-76.973287	688	30	G	F	0	W	2	2	1	2.5
663	Amazon	Ecuador	Pastaza	R	Raising	2	6	2024	11:33	S	S	7	-2.51362	-76.973287	688	30	G	F	0	W	2	2	1
664	Amazon	Ecuador	Pastaza	R	Raising	2	6	2024	11:48	E	S	7	-2.544329	-76.949739	36	384	T	B	0	W	2	2	1	2.5
665	Amazon	Ecuador	Pastaza	R	Raising	2	6	2024	11:48	S	S	8	-2.544329	-76.949739	36	384	T	B	0	W	2	2	1
666	Amazon	Ecuador	Pastaza	R	Raising	2	6	2024	11:57	E	S	8	-2.546982	-76.932035	388	88	A	T	0	W	2	2	1	2.5
667	Amazon	Ecuador	Pastaza	R	Raising	2	6	2024	11:57	S	S	9	-2.546982	-76.932035	388	88	A	T	0	W	2	2	1
668	Amazon	Ecuador	Pastaza	R	Raising	2	6	2024	12:05	E	S	9	-2.560419	-76.919281	75	341	G	T	0	W	1	3	1	2.5
669	Amazon	Ecuador	Pastaza	R	Raising	2	6	2024	12:05	S	S	10	-2.560419	-76.919281	75	341	G	T	0	W	1	3	1
670	Amazon	Ecuador	Pastaza	R	Raising	2	6	2024	12:15	E	S	10	-2.556782	-76.900766	338	29	T	T	0	W	1	3	1	2.5
671	Amazon	Ecuador	Pastaza	R	Raising	2	6	2024	12:15	S	S	11	-2.556782	-76.900766	338	29	T	T	0	W	1	3	1
672	Amazon	Ecuador	Pastaza	R	Raising	2	6	2024	12:23	E	S	11	-2.565083	-76.884312	28	280	G	T	0	W	1	3	1	2.5
673	Amazon	Ecuador	Pastaza	R	Raising	2	6	2024	12:23	S	S	12	-2.565083	-76.884312	28	280	G	T	0	W	1	3	1
674	Amazon	Ecuador	Pastaza	R	Raising	2	6	2024	12:32	E	S	12	-2.555991	-76.867007	44	181	T	B	0	W	1	3	1	2.5
675	Amazon	Ecuador	Pastaza	R	Raising	2	6	2024	12:32	S	S	13	-2.555991	-76.867007	44	181	T	B	0	W	1	3	1
676	Amazon	Ecuador	Pastaza	R	Raising	2	6	2024	12:40	E	S	13	-2.558679	-76.846953	147	641	T	T	0	W	1	3	1	2.5
677	Amazon	Ecuador	Pastaza	R	Raising	2	6	2024	12:40	S	S	14	-2.558679	-76.846953	147	641	T	T	0	W	1	3	1
678	Amazon	Ecuador	Pastaza/Kapawari	C	Raising	2	6	2024	12:41	O	S	14	-2.546207	-76.839529	577	21	T	T	0	W	1	3	1		P	40	20	0-50	1		1	Inia geoffrensis	2	O	7	10
679	Amazon	Ecuador	Kapawari	T	Raising	2	6	2024	12:56	E	S	14	-2.545054	-76.845698	36	19	F	F	0	W	1	3	1	2.5
680	Amazon	Ecuador	Kapawari	T	Raising	2	6	2024	12:56	S	S	15	-2.545054	-76.845698	36	19	F	F	0	W	1	3	1
681	Amazon	Ecuador	Kapawari	T	Raising	2	6	2024	13:07	E	S	15	-2.543277	-76.857911	25	27	F	A	0	W	1	3	1	1.8
682	Amazon	Ecuador	Kapawari	T	Raising	3	6	2024	8:26	S	S	1	-2.543348	-76.857939	31	17	F	F	0	W	1	3	1
683	Amazon	Ecuador	Kapawari	T	Raising	3	6	2024	8:41	E	S	1	-2.539206	-76.86748	37	17	F	F	0	W	1	3	1	2.5
684	Amazon	Ecuador	Kapawari	T	Raising	3	6	2024	8:41	S	S	2	-2.539206	-76.86748	37	17	F	F	0	W	1	3	1
685	Amazon	Ecuador	Kapawari	T	Raising	3	6	2024	8:56	E	S	2	-2.531754	-76.87158	35	16	F	F	0	W	1	3	1	2.5
686	Amazon	Ecuador	Kapawari	T	Raising	3	6	2024	8:56	S	S	3	-2.531754	-76.87158	35	16	F	F	0	W	1	3	1
687	Amazon	Ecuador	Kapawari	T	Raising	3	6	2024	9:07	O	S	3	-2.532134	-76.887573	34	19	F	F	0	w	1	3	1		P	40	90	0-50	1		1	Inia geoffrensis	2	C	2	12
688	Amazon	Ecuador	Kapawari	T	Raising	3	6	2024	9:12	E	S	3	-2.52905	-76.892152	29	14	F	F	0	W	1	3	1	2.5
689	Amazon	Ecuador	Kapawari	T	Raising	3	6	2024	9:12	S	S	4	-2.52905	-76.892152	29	14	F	F	0	W	1	3	1
690	Amazon	Ecuador	Kapawari	T	Raising	3	6	2024	9:14	O	S	4	-2.526476	-76.891863	15	23	F	F	0	W	1	3	1		S	25	40	50-100	3		1	Inia geoffrensis	1	O	6	10
691	Amazon	Ecuador	Kapawari	T	Raising	3	6	2024	9:30	E	S	4	-2.514176	-76.899765	23	13	T	F	0	W	1	3	1	2.5
692	Amazon	Ecuador	Kapawari	T	Raising	3	6	2024	9:30	S	S	5	-2.514176	-76.899765	23	13	T	F	0	W	1	3	1
693	Amazon	Ecuador	Kapawari	T	Raising	3	6	2024	9:36	O	S	5	-2.509358	-76.900183	16	13	A	T	0	W	1	3	1		P	15	20	0-50	2		1	Inia geoffrensis	1	O	2	11
694	Amazon	Ecuador	Kapawari	T	Raising	3	6	2024	9:45	E	S	5	-2.504875	-76.90569	23	24	F	F	0	W	1	3	1	2.5
695	Amazon	Ecuador	Kapawari	T	Raising	3	6	2024	9:45	S	S	6	-2.504875	-76.90569	23	24	F	F	0	W	1	3	1
696	Amazon	Ecuador	Kapawari	T	Raising	3	6	2024	10:01	E	S	6	-2.492643	-76.908084	36	23	T	T	0	W	1	3	1	2.5
697	Amazon	Ecuador	Kapawari	T	Raising	3	6	2024	10:01	S	S	7	-2.492643	-76.908084	36	23	T	T	0	W	1	3	1
698	Amazon	Ecuador	Kapawari	T	Raising	3	6	2024	10:06	O	S	7	-2.487807	-76.906192	20	15	T	T	0	W	1	3	1		S	15	30	50-100	1		1	Inia geoffrensis	2	O	3	11
699	Amazon	Ecuador	Kapawari	T	Raising	3	6	2024	10:14	E	S	7	-2.484328	-76.916793	18	16	A	F	0	W	1	3	1	2.5
700	Amazon	Ecuador	Kapawari	T	Raising	3	6	2024	10:14	S	S	8	-2.484328	-76.916793	18	16	A	F	0	W	1	3	1
701	Amazon	Ecuador	Kapawari	T	Raising	3	6	2024	10:27	E	S	8	-2.469636	-76.905487	18	16	F	T	0	W	1	2	1	2.5
702	Amazon	Ecuador	Kapawari	T	Raising	3	6	2024	10:27	S	S	9	-2.469636	-76.905487	18	16	F	T	0	W	1	2	1
703	Amazon	Ecuador	Kapawari	T	Raising	3	6	2024	10:40	E	S	9	-2.451181	-76.909965	19	21	T	F	0	W	1	2	1	2.5
704	Amazon	Ecuador	Kapawari	T	Raising	3	6	2024	10:40	S	S	10	-2.451181	-76.909965	19	21	T	F	0	W	1	2	1
705	Amazon	Ecuador	Kapawari	T	Raising	3	6	2024	10:52	E	S	10	-2.441855	-76.914231	23	20	A	F	0	W	1	2	1	2.5
706	Amazon	Ecuador	Kapawari	T	Raising	3	6	2024	10:52	S	S	11	-2.441855	-76.914231	23	20	A	F	0	W	1	2	1
707	Amazon	Ecuador	Kapawari	T	Raising	3	6	2024	11:06	E	S	11	-2.437753	-76.923083	19	18	F	F	0	W	1	2	1	2.5
708	Amazon	Ecuador	Kapawari	T	Raising	3	6	2024	11:06	S	S	12	-2.437753	-76.923083	19	18	F	F	0	W	1	2	1
709	Amazon	Ecuador	Kapawari	T	Raising	3	6	2024	11:19	E	S	12	-2.425172	-76.931408	29	14	F	F	0	W	1	2	1	2.5
710	Amazon	Ecuador	Kapawari	T	Raising	3	6	2024	11:19	S	S	13	-2.425172	-76.931408	29	14	F	F	0	W	1	2	1
711	Amazon	Ecuador	Kapawari	T	Raising	3	6	2024	11:33	E	S	13	-2.411862	-76.928505	20	15	F	F	0	W	2	2	1	2.5
712	Amazon	Ecuador	Kapawari	T	Raising	3	6	2024	11:33	S	S	14	-2.411862	-76.928505	20	15	F	F	0	W	2	2	1
713	Amazon	Ecuador	Kapawari	T	Raising	3	6	2024	11:47	E	S	14	-2.402778	-76.945891	22	16	F	T	0	W	2	2	1	2.5
714	Amazon	Ecuador	Kapawari	T	Raising	3	6	2024	11:47	S	S	15	-2.402778	-76.945891	22	16	F	T	0	W	2	2	1
715	Amazon	Ecuador	Kapawari	T	Raising	3	6	2024	12:01	E	S	15	-2.385993	-76.949236	17	15	F	F	0	W	0	2	1	2.5
716	Amazon	Ecuador	Kapawari	T	Raising	3	6	2024	12:01	S	S	16	-2.385993	-76.949236	17	15	F	F	0	W	0	2	1
717	Amazon	Ecuador	Kapawari	T	Raising	3	6	2024	12:16	E	S	16	-2.372084	-76.947597	20	18	T	T	0	W	2	2	1	2.5
718	Amazon	Ecuador	Pastaza/Kapawari	C	Raising	4	6	2024	8:02	S	S	1	-2.546647	-76.839763	32	31	T	T	1	W	0	3	1
719	Amazon	Ecuador	Pastaza	R	Raising	4	6	2024	8:19	E	S	1	-2.54979	-76.814035	25	275	T	A	1	W	0	3	1	3.2
720	Amazon	Ecuador	Pastaza	R	Raising	4	6	2024	8:19	S	S	2	-2.54979	-76.814035	25	275	T	A	1	W	0	3	1
721	Amazon	Ecuador	Pastaza	R	Raising	4	6	2024	8:28	E	S	2	-2.565726	-76.812371	350	64	A	T	1	W	0	3	1	1.8
722	Amazon	Ecuador	Pastaza	R	Raising	4	6	2024	8:28	S	S	3	-2.565726	-76.812371	350	64	A	T	1	W	0	3	1
723	Amazon	Ecuador	Pastaza	R	Raising	4	6	2024	8:39	E	S	3	-2.565296	-76.792613	430	276	T	A	1	W	0	3	1	2.5
724	Amazon	Ecuador	Pastaza	R	Raising	4	6	2024	8:39	S	S	4	-2.565296	-76.792613	430	276	T	A	1	W	0	3	1
725	Amazon	Ecuador	Pastaza	R	Raising	4	6	2024	8:50	E	S	4	-2.551843	-76.776661	27	297	T	T	1	W	0	3	1	2.5
726	Amazon	Ecuador	Pastaza	R	Raising	4	6	2024	8:50	S	S	5	-2.551843	-76.776661	27	297	T	T	1	W	0	3	1
727	Amazon	Ecuador	Pastaza	R	Raising	4	6	2024	9:01	E	S	5	-2.562128	-76.75656	230	148	A	A	1	W	0	3	1	2.5
728	Amazon	Ecuador	Pastaza	R	Raising	4	6	2024	9:01	S	S	6	-2.562128	-76.75656	230	148	A	A	1	W	0	3	1
729	Amazon	Ecuador	Pastaza	R	Raising	4	6	2024	9:12	E	S	6	-2.553963	-76.74091	83	548	A	B	1	W	0	3	1	2.5
730	Amazon	Ecuador	Pastaza	R	Raising	4	6	2024	9:12	S	S	7	-2.553963	-76.74091	83	548	A	B	1	W	0	3	1
731	Amazon	Ecuador	Ishpingo/Pastaza	C	Raising	4	6	2024	9:14	O	S	7	-2.552991	-76.737738	35	24	T	T	1	W	0	2	1		P	60	40	0-50	4		1	Inia geoffrensis	1	O	2	12
732	Amazon	Ecuador	Ishpingo	T	Raising	4	6	2024	9:47	E	S	7	-2.540826	-76.750122	15	10	F	F	1	W	0	2	1	2.5
733	Amazon	Ecuador	Ishpingo	T	Raising	4	6	2024	9:47	S	S	8	-2.540826	-76.750122	15	10	F	F	1	W	0	2	1
734	Amazon	Ecuador	Ishpingo	T	Raising	4	6	2024	10:10	E	S	8	-2.535571	-76.758366	15	20	T	T	1	W	0	2	2	2.5
735	Amazon	Ecuador	Ishpingo	T	Raising	4	6	2024	10:10	S	S	9	-2.535571	-76.758366	15	20	T	T	1	W	0	2	2
736	Amazon	Ecuador	Ishpingo	T	Raising	4	6	2024	10:25	E	S	9	-2.523304	-76.761186	12	21	F	F	1	W	0	3	1	2.5
737	Amazon	Ecuador	Ishpingo	T	Raising	4	6	2024	10:25	S	S	10	-2.523304	-76.761186	12	21	F	F	1	W	0	3	1
738	Amazon	Ecuador	Ishpingo	T	Raising	4	6	2024	10:39	E	S	10	-2.512343	-76.765475	26	7	F	F	1	W	0	3	1	2.5
739	Amazon	Ecuador	Ishpingo	T	Raising	4	6	2024	10:39	S	S	11	-2.512343	-76.765475	26	7	F	F	1	W	0	3	1
740	Amazon	Ecuador	Ishpingo	T	Raising	4	6	2024	11:00	E	S	11	-2.502024	-76.770226	24	5	F	F	1	W	0	3	1	2.5
741	Amazon	Ecuador	Ishpingo	T	Raising	4	6	2024	11:00	S	S	12	-2.502024	-76.770226	24	5	F	F	1	W	0	3	1
742	Amazon	Ecuador	Pastaza	R	Raising	4	6	2024	12:16	E	S	12	-2.572111	-76.728786	351	200	F	F	1	W	0	3	1	2.5
743	Amazon	Ecuador	Pastaza	R	Raising	4	6	2024	12:16	S	S	13	-2.572111	-76.728786	351	200	F	F	1	W	0	3	1
744	Amazon	Ecuador	Pastaza	R	Raising	4	6	2024	12:24	E	S	13	-2.588346	-76.717379	238	311	F	F	1	W	0	3	1	2.5
745	Amazon	Ecuador	Pastaza	R	Raising	4	6	2024	12:24	S	S	14	-2.588346	-76.717379	238	311	F	F	1	W	0	3	1
746	Amazon	Ecuador	Pastaza	R	Raising	4	6	2024	12:32	E	S	14	-2.598055	-76.704601	116	318	T	B	1	W	0	3	1	2.5
747	Amazon	Ecuador	Pastaza	R	Raising	4	6	2024	12:32	S	S	15	-2.598055	-76.704601	116	318	T	B	1	W	0	3	1
748	Amazon	Ecuador	Pastaza	R	Raising	4	6	2024	12:40	E	S	15	-2.612194	-76.689235	162	71	B	T	1	W	0	3	1	2.5
749	Amazon	Ecuador	Pastaza	R	Raising	4	6	2024	12:40	S	S	16	-2.612194	-76.689235	162	71	B	T	1	W	0	3	1
750	Amazon	Ecuador	Pastaza	R	Raising	4	6	2024	12:47	E	S	16	-2.596255	-76.676111	124	144	F	T	1	W	0	3	1	2.5
751	Amazon	Ecuador	Pastaza	R	Raising	4	6	2024	12:47	S	S	17	-2.596255	-76.676111	124	144	F	T	1	W	0	3	1
752	Amazon	Ecuador	Pastaza	R	Raising	4	6	2024	12:52	E	S	17	-2.577738	-76.675809	122	72	T	B	0	W	0	3	1	2.5
753	Amazon	Ecuador	Pastaza	R	Raising	4	6	2024	12:52	S	S	18	-2.577738	-76.675809	122	72	T	B	0	W	0	3	1
754	Amazon	Ecuador	Pastaza	R	Raising	4	6	2024	13:28	E	S	18	-2.585328	-76.650093	533	522	T	B	0	W	0	3	1	2.5
755	Amazon	Ecuador	Pastaza	R	Raising	4	6	2024	13:28	S	S	19	-2.585328	-76.650093	533	522	T	B	0	W	0	3	1
756	Amazon	Ecuador	Pastaza	R	Raising	4	6	2024	13:31	E	S	19	-2.604226	-76.641539	490	352	T	B	0	W	0	3	1	2.5
757	Amazon	Ecuador	Pastaza	R	Raising	4	6	2024	13:31	S	S	20	-2.604226	-76.641539	490	352	T	B	0	W	0	3	1
758	Amazon	Ecuador	Pastaza	R	Raising	4	6	2024	13:42	E	S	20	-2.599394	-76.630529	504	31	T	A	0	W	0	3	1	2.5
759	Amazon	Ecuador	Pastaza	R	Raising	4	6	2024	13:42	S	S	21	-2.599394	-76.630529	504	31	T	A	0	W	0	3	1
760	Amazon	Ecuador	Bobonaza/Pastaza	C	Raising	4	6	2024	14.12	E	S	21	-2.590014	-76.633808	423	69	T	T	0	W	0	3	1	2.5
761	Amazon	Ecuador	Bobonaza	T	Raising	5	6	2024	7:49	S	S	1	-2.388194	-76.647682	38	37	A	A	1	W	0	3	1
762	Amazon	Ecuador	Bobonaza	T	Raising	5	6	2024	7:58	O	S	1	-2.393266	-76.64758	69	46	T	T	1	W	0	3	1		P	80	40	0-50	1		1	Inia geoffrensis	2	O	3	12
763	Amazon	Ecuador	Bobonaza	T	Raising	5	6	2024	8:08	E	S	1	-2.400347	-76.640184	54	62	T	T	1	W	0	3	1	2.5
764	Amazon	Ecuador	Bobonaza	T	Raising	5	6	2024	8:08	S	S	2	-2.400347	-76.640184	54	62	T	T	1	W	0	3	1
765	Amazon	Ecuador	Bobonaza	T	Raising	5	6	2024	8:22	E	S	2	-2.402861	-76.651879	80	36	B	T	1	W	0	3	1	2.5
766	Amazon	Ecuador	Bobonaza	T	Raising	5	6	2024	8:22	S	S	3	-2.402861	-76.651879	80	36	B	T	1	W	0	3	1
767	Amazon	Ecuador	Bobonaza	T	Raising	5	6	2024	8:34	E	S	3	-2.419718	-76.644081	42	51	T	T	1	W	0	3	1	2.5
768	Amazon	Ecuador	Bobonaza	T	Raising	5	6	2024	8:34	S	S	4	-2.419718	-76.644081	42	51	T	T	1	W	0	3	1
769	Amazon	Ecuador	Bobonaza	T	Raising	5	6	2024	8:47	E	S	4	-2.437367	-76.650428	41	31	T	T	1	W	0	3	1	2.5
770	Amazon	Ecuador	Bobonaza	T	Raising	5	6	2024	8:47	S	S	5	-2.437367	-76.650428	41	31	T	T	1	W	0	3	1
771	Amazon	Ecuador	Bobonaza	T	Raising	5	6	2024	9:01	E	S	5	-2.447799	-76.649464	104	44	B	A	1	W	0	3	1	2.5
772	Amazon	Ecuador	Bobonaza	T	Raising	5	6	2024	9:01	S	S	6	-2.447799	-76.649464	104	44	B	A	1	W	0	3	1
773	Amazon	Ecuador	Bobonaza	T	Raising	5	6	2024	9:13	E	S	6	-2.45675	-76.646333	32	62	T	T	1	W	0	3	1	2.5
774	Amazon	Ecuador	Bobonaza	T	Raising	5	6	2024	9:13	S	S	7	-2.45675	-76.646333	32	62	T	T	1	W	0	3	1
775	Amazon	Ecuador	Bobonaza	T	Raising	5	6	2024	9:24	E	S	7	-2.460324	-76.642841	51	38	T	B	1	W	0	3	1	2.5
776	Amazon	Ecuador	Bobonaza	T	Raising	5	6	2024	9:24	S	S	8	-2.460324	-76.642841	51	38	T	B	1	W	0	3	1
777	Amazon	Ecuador	Bobonaza	T	Raising	5	6	2024	9:46	E	S	8	-2.468252	-76.646705	36	41	B	T	1	W	1	3	1	2.5
778	Amazon	Ecuador	Bobonaza	T	Raising	5	6	2024	9:46	S	S	9	-2.468252	-76.646705	36	41	B	T	1	W	1	3	1
779	Amazon	Ecuador	Bobonaza	T	Raising	5	6	2024	9:58	E	S	9	-2.485114	-76.651688	53	42	T	T	1	W	0	3	1	2.5
780	Amazon	Ecuador	Bobonaza	T	Raising	5	6	2024	9:58	S	S	10	-2.485114	-76.651688	53	42	T	T	1	W	0	3	1
781	Amazon	Ecuador	Bobonaza	T	Raising	5	6	2024	10:07	E	S	10	-2.496624	-76.640156	47	23	T	T	1	W	0	3	1	2.5
782	Amazon	Ecuador	Bobonaza	T	Raising	5	6	2024	10:07	S	S	11	-2.496624	-76.640156	47	23	T	T	1	W	0	3	1
783	Amazon	Ecuador	Bobonaza	T	Raising	5	6	2024	10:09	O	S	11	-2.498833	-76.644434	53	26	T	T	1	W	0	3	1		P	20	80	0-50	1		1	Inia geoffrensis	2	O	2	12
784	Amazon	Ecuador	Bobonaza	T	Raising	5	6	2024	10:16	E	S	11	-2.500457	-76.649385	38	43	A	A	1	W	0	3	1	2.5
785	Amazon	Ecuador	Bobonaza	T	Raising	5	6	2024	10:16	S	S	12	-2.500457	-76.649385	38	43	A	A	1	W	0	3	1
786	Amazon	Ecuador	Bobonaza	T	Raising	5	6	2024	10:22	O	S	12	-2.503049	-76.65838	37	51	T	T	1	W	0	3	1		S	30	70	50-100	3		1	Inia geoffrensis	1	O	2	12
787	Amazon	Ecuador	Bobonaza	T	Raising	5	6	2024	10:27	E	S	12	-2.502024	-76.662143	52	31	T	T	1	W	0	3	1	2.5
788	Amazon	Ecuador	Bobonaza	T	Raising	5	6	2024	10:27	S	S	13	-2.502024	-76.662143	52	31	T	T	1	W	0	3	1
789	Amazon	Ecuador	Bobonaza	T	Raising	5	6	2024	10:39	E	S	13	-2.513669	-76.665254	88	49	B	T	1	W	0	3	1	2.5
790	Amazon	Ecuador	Bobonaza	T	Raising	5	6	2024	10:39	S	S	14	-2.513669	-76.665254	88	49	B	T	1	W	0	3	1
791	Amazon	Ecuador	Bobonaza	T	Raising	5	6	2024	10:51	E	S	14	-2.523724	-76.657775	59	32	T	T	1	W	0	3	1	2.5
792	Amazon	Ecuador	Bobonaza	T	Raising	5	6	2024	10:51	S	S	15	-2.523724	-76.657775	59	32	T	T	1	W	0	3	1
793	Amazon	Ecuador	Bobonaza	T	Raising	5	6	2024	10:57	O	S	15	-2.529766	-76.652578	50	45	T	B	1	W	0	3	1		P	60	15	0-50	1		1	Inia geoffrensis	2	O	2	12
794	Amazon	Ecuador	Bobonaza	T	Raising	5	6	2024	11:02	E	S	15	-2.534775	-76.65294	40	51	B	T	1	W	0	3	1	2.5
795	Amazon	Ecuador	Bobonaza	T	Raising	5	6	2024	11:02	S	S	16	-2.534775	-76.65294	40	51	B	T	1	W	0	3	1
796	Amazon	Ecuador	Bobonaza	T	Raising	5	6	2024	11:13	E	S	16	-2.536053	-76.639273	69	26	A	B	1	W	1	3	1	2.5
797	Amazon	Ecuador	Bobonaza	T	Raising	5	6	2024	11:13	S	S	17	-2.536053	-76.639273	69	26	A	B	1	W	1	3	1
798	Amazon	Ecuador	Bobonaza	T	Raising	5	6	2024	11:32	E	S	17	-2.545974	-76.636742	36	41	F	A	1	W	1	3	1	2.5
799	Amazon	Ecuador	Bobonaza	T	Raising	5	6	2024	11:32	S	S	18	-2.545974	-76.636742	36	41	F	A	1	W	1	3	1
800	Amazon	Ecuador	Bobonaza	T	Raising	5	6	2024	11:42	E	S	18	-2.556469	-76.635152	41	42	B	T	1	W	1	3	1	2.5
801	Amazon	Ecuador	Bobonaza	T	Raising	5	6	2024	11:42	S	S	19	-2.556469	-76.635152	41	42	B	T	1	W	1	3	1
802	Amazon	Ecuador	Bobonaza	T	Raising	5	6	2024	11:54	E	S	19	-2.568295	-76.629058	29	60	B	T	1	W	1	3	1	2.5
803	Amazon	Ecuador	Bobonaza	T	Raising	5	6	2024	11:54	S	S	20	-2.568295	-76.629058	29	60	B	T	1	W	1	3	1
804	Amazon	Ecuador	Bobonaza	T	Raising	5	6	2024	12:04	E	S	20	-2.573032	-76.621553	36	32	B	T	1	W	1	3	1	2.5
805	Amazon	Ecuador	Bobonaza	T	Raising	5	6	2024	12:04	S	S	21	-2.573032	-76.621553	36	32	B	T	1	W	1	3	1
806	Amazon	Ecuador	Bobonaza	T	Raising	5	6	2024	12:13	E	S	21	-2.581255	-76.625315	23	56	T	T	1	W	1	3	1	2.5
807	Amazon	Ecuador	Bobonaza	T	Raising	5	6	2024	12:13	S	S	22	-2.581255	-76.625315	23	56	T	T	1	W	1	3	1
808	Amazon	Ecuador	Bobonaza	T	Raising	5	6	2024	12:23	O	S	22	-2.588757	-76.633201	33	30	T	T	0	W	1	3	2		S	20	200	0-50	2		1	Inia geoffrensis	1	C	1	12
809	Amazon	Ecuador	Bobonaza	T	Raising	5	6	2024	12:23	E	S	22	-2.586927	-76.633105	45	29	F	F	1	W	1	3	1	2.5
810	Amazon	Ecuador	Cuyabeno	L	Flooded	1	5	2024	7:25	S	S	1	-0.024146	-76.185639	25	16	F	F	0	B	0	3	1													11.3
811	Amazon	Ecuador	Cuyabeno	T	Flooded	1	5	2024	7:40	E	S	1	-0.034668	-76.172685	13	25	F	F	0	B	0	3	1	2.5												11.2
812	Amazon	Ecuador	Cuyabeno	T	Flooded	1	5	2024	7:40	S	S	2	-0.034668	-76.172685	13	25	F	F	0	B	0	3	1													10.5
813	Amazon	Ecuador	Cuyabeno	T	Flooded	1	5	2024	7:56	E	S	2	-0.039013	-76.158836	16	24	F	F	0	B	0	3	1	2.5												10.34
814	Amazon	Ecuador	Cuyabeno	T	Flooded	1	5	2024	7:56	S	S	3	-0.039013	-76.158836	16	24	F	F	0	B	0	3	1													11.4
815	Amazon	Ecuador	Cuyabeno	T	Flooded	1	5	2024	7:58	O	S	3	-0.039349	-76.158985	12	8	F	F	0	B	0	1	2		S	15	15	0-50	1	0	1	Inia geoffrensis	2	O	4	10.1
816	Amazon	Ecuador	Cuyabeno	T	Flooded	1	5	2024	8:10	E	S	3	-0.052021	-76.16527	18	13	F	F	0	B	0	3	1	2.5												11
817	Amazon	Ecuador	Cuyabeno	T	Flooded	1	5	2024	8:10	S	S	4	-0.052021	-76.16527	18	13	F	F	0	B	0	3	1													11
818	Amazon	Ecuador	Cuyabeno	T	Flooded	1	5	2024	8:23	E	S	4	-0.066078	-76.167933	17	19	F	F	0	B	0	3	1	2.5												10.5
819	Amazon	Ecuador	Cuyabeno	T	Flooded	1	5	2024	8:23	S	S	5	-0.066078	-76.167933	17	19	F	F	0	B	0	3	1													10.5
820	Amazon	Ecuador	Cuyabeno	T	Flooded	1	5	2024	8:36	E	S	5	-0.073206	-76.163301	30	17	F	F	0	B	0	3	1	2.5												11.1
821	Amazon	Ecuador	Cuyabeno	T	Flooded	1	5	2024	8:36	S	S	6	-0.073206	-76.163301	30	17	F	F	0	B	0	3	1													11.1
822	Amazon	Ecuador	Cuyabeno	T	Flooded	1	5	2024	8:45	E	S	6	-0.079439	-76.158764	14	12	F	F	0	B	0	3	1	1.8												12
823	Amazon	Ecuador	Cuyabeno	T	Flooded	1	5	2024	9:13	S	S	7	-0.079439	-76.158764	14	12	F	F	0	B	0	3	1													12
824	Amazon	Ecuador	Cuyabeno	T	Flooded	1	5	2024	9:26	E	S	7	-0.089991	-76.148279	19	40	F	F	0	B	0	1	1	2.5												11.8
825	Amazon	Ecuador	Cuyabeno	T	Flooded	1	5	2024	9:26	S	S	8	-0.089991	-76.148279	19	40	F	F	0	B	0	1	1													11.8
826	Amazon	Ecuador	Cuyabeno	T	Flooded	1	5	2024	9:34	O	S	8	-0.093771	-76.142121	27	30	F	F	0	B	0	1	1		S	30	30	0-50	1	0	1	Inia geoffrensis	2	O	1	10.1
827	Amazon	Ecuador	Cuyabeno	T	Flooded	1	5	2024	9:35	O	S	8	-0.09164	-76.141123	12	18	F	F	1	B	1	2	2		S	5	5	0-50	2	0	1	Inia geoffrensis	1	C	12	10.11
828	Amazon	Ecuador	Cuyabeno	T	Flooded	1	5	2024	9:38	E	S	8	-0.095182	-76.138039	27	23	F	F	0	B	0	1	1	2.5												11.1
829	Amazon	Ecuador	Cuyabeno	T	Flooded	1	5	2024	9:38	S	S	9	-0.095182	-76.138039	27	23	F	F	0	B	0	1	1													11.1
830	Amazon	Ecuador	Cuyabeno	T	Flooded	1	5	2024	9:36	O	S	9	-0.095855	-76.137005	32	18	F	F	1	B	1	1	2		S	10	10	0-50	1	0	1	Inia geoffrensis	2	C	5	10.11
831	Amazon	Ecuador	Cuyabeno	T	Flooded	1	5	2024	9:50	E	S	9	-0.093885	-76.124456	26	23	F	F	0	B	0	1	1	2.5												11.1
832	Amazon	Ecuador	Cuyabeno	T	Flooded	1	5	2024	9:50	S	S	10	-0.093885	-76.124456	26	23	F	F	0	B	0	1	1													11.1
833	Amazon	Ecuador	Cuyabeno	T	Flooded	1	5	2024	10:04	E	S	10	-0.089891	-76.115054	37	14	F	F	0	B	0	1	1	2.5												10.5
834	Amazon	Ecuador	Cuyabeno	T	Flooded	1	5	2024	10:04	S	S	11	-0.089891	-76.115054	37	14	F	F	0	B	0	1	1													10.5
835	Amazon	Ecuador	Cuyabeno	T	Flooded	1	5	2024	10:17	E	S	11	-0.097512	-76.103414	23	18	F	F	0	B	0	1	1	2.5												11.5
836	Amazon	Ecuador	Cuyabeno	T	Flooded	1	5	2024	10:17	S	S	12	-0.097512	-76.103414	23	18	F	F	0	B	0	1	1													11.5
837	Amazon	Ecuador	Cuyabeno	T	Flooded	1	5	2024	10:30	E	S	12	-0.106593	-76.088198	14	38	F	F	0	B	0	1	1	2.5												10
838	Amazon	Ecuador	Cuyabeno	T	Flooded	1	5	2024	10:30	S	S	13	-0.106593	-76.088198	14	38	F	F	0	B	0	1	1													10
839	Amazon	Ecuador	Cuyabeno	T	Flooded	1	5	2024	10:42	E	S	13	-0.10885	-76.07055	29	18	F	F	0	B	0	1	1	2.5												11.8
840	Amazon	Ecuador	Cuyabeno	T	Flooded	1	5	2024	10:42	S	S	14	-0.10885	-76.07055	29	18	F	F	0	B	0	1	1													11.8
841	Amazon	Ecuador	Cuyabeno	T	Flooded	1	5	2024	10:55	E	S	14	-0.106966	-76.051559	17	29	F	F	0	B	0	3	1	2.5												10.5
842	Amazon	Ecuador	Cuyabeno	T	Flooded	1	5	2024	10:55	S	S	15	-0.106966	-76.051559	17	29	F	F	0	B	0	3	1													10.5
843	Amazon	Ecuador	Cuyabeno	T	Flooded	1	5	2024	11:06	E	S	15	-0.097142	-76.038931	39	29	F	F	0	B	0	3	1	2.5												10.4
844	Amazon	Ecuador	Cuyabeno	T	Flooded	1	5	2024	11:06	S	S	16	-0.097142	-76.038931	39	29	F	F	0	B	0	3	1													10.4
845	Amazon	Ecuador	Cuyabeno	T	Flooded	1	5	2024	11:20	E	S	16	-0.098845	-76.030643	35	38	F	F	0	B	0	3	1	2.5												12
846	Amazon	Ecuador	Cuyabeno	T	Flooded	1	5	2024	11:20	S	S	17	-0.098845	-76.030643	35	38	F	F	0	B	0	3	1													12
847	Amazon	Ecuador	Cuyabeno	T	Flooded	1	5	2024	11:43	E	S	17	-0.094859	-76.011567	37	8	F	T	0	B	0	3	1	2.5												11.8
848	Amazon	Ecuador	Cuyabeno	T	Flooded	1	5	2024	11:43	S	S	18	-0.094859	-76.011567	37	8	F	T	0	B	0	3	1													11.8
849	Amazon	Ecuador	Cuyabeno	T	Flooded	1	5	2024	11:57	E	S	18	-0.104461	-76.004823	33	13	T	F	0	B	0	3	1	2.5												11.5
850	Amazon	Ecuador	Cuyabeno	T	Flooded	1	5	2024	11:57	S	S	19	-0.104461	-76.004823	33	13	T	F	0	B	0	3	1													11.5
851	Amazon	Ecuador	Cuyabeno	T	Flooded	1	5	2024	12:10	E	S	19	-0.112321	-75.988938	34	45	T	F	0	B	0	3	1	2.5												11.7
852	Amazon	Ecuador	Cuyabeno	T	Flooded	1	5	2024	12:10	S	S	20	-0.112321	-75.988938	34	45	T	F	0	B	0	3	1													11.7
853	Amazon	Ecuador	Cuyabeno	T	Flooded	1	5	2024	12:22	E	S	20	-0.112321	-75.988938	18	17	F	F	0	B	0	3	1	2.5												11.4
854	Amazon	Ecuador	Cuyabeno	T	Flooded	1	5	2024	13:02	S	S	21	-0.131791	-75.985178	22	23	F	F	0	B	0	3	1													11.4
855	Amazon	Ecuador	Cuyabeno	T	Flooded	1	5	2024	13:13	O	S	21	-0.123803	-75.969028	21	48	F	F	0	B	0	3	1		S	35	60	50-100	1	0	1	Inia geoffrensis	2	O	6	10
856	Amazon	Ecuador	Cuyabeno	T	Flooded	1	5	2024	13:13	O	S	21	-0.122647	-75.968948	12	32	F	T	1	B	1	3	2		S	15	10	0-50	2	0	1	Inia geoffrensis	1	C	12	10
857	Amazon	Ecuador	Cuyabeno	T	Flooded	1	5	2024	13:16	E	S	21	-0.120879	-75.96946	29	22	F	F	0	B	0	3	1	2.5												10.3
858	Amazon	Ecuador	Cuyabeno	T	Flooded	1	5	2024	13:16	S	S	22	-0.120879	-75.96946	29	22	F	F	0	B	0	3	1													10.3
859	Amazon	Ecuador	Cuyabeno	T	Flooded	1	5	2024	13:28	E	S	22	-0.127674	-75.956506	28	35	F	F	0	B	0	3	1	2.5												10.8
860	Amazon	Ecuador	Cuyabeno	T	Flooded	1	5	2024	13:28	S	S	23	-0.127674	-75.956506	28	35	F	F	0	B	0	3	1													10.8
861	Amazon	Ecuador	Cuyabeno	T	Flooded	1	5	2024	13:41	E	S	23	-0.143683	-75.960149	37	22	F	F	0	B	0	3	1	2.5												11.3
862	Amazon	Ecuador	Cuyabeno	T	Flooded	1	5	2024	13:41	S	S	24	-0.143683	-75.960149	37	22	F	F	0	B	0	3	1													11.3
863	Amazon	Ecuador	Cuyabeno	T	Flooded	1	5	2024	13:56	E	S	24	-0.156847	-75.959395	35	22	T	F	0	B	0	3	1	2.5												11.6
864	Amazon	Ecuador	Cuyabeno	T	Flooded	1	5	2024	13:56	S	S	25	-0.156847	-75.959395	35	22	T	F	0	B	0	3	1													11.6
865	Amazon	Ecuador	Cuyabeno	T	Flooded	1	5	2024	14:10	E	S	25	-0.166095	-75.954368	21	41	F	T	0	B	0	3	1	2.5												10.8
866	Amazon	Ecuador	Cuyabeno	T	Flooded	1	5	2024	14:10	S	S	26	-0.166095	-75.954368	21	41	F	T	0	B	0	3	1													10.8
867	Amazon	Ecuador	Cuyabeno	T	Flooded	1	5	2024	14:25	E	S	26	-0.157272	-75.944255	51	13	F	F	0	B	0	3	1	2.5												10.8
868	Amazon	Ecuador	Cuyabeno	T	Flooded	1	5	2024	14:25	S	S	27	-0.157272	-75.944255	51	13	F	F	0	B	0	3	1													10.8
869	Amazon	Ecuador	Cuyabeno	T	Flooded	1	5	2024	14:36	O	S	27	-0.166925	-75.940548	12	18	F	F	1	B	1	3	2		P	10	12	50-100	1	0	1	Inia geoffrensis	2	C	2	11.4
870	Amazon	Ecuador	Cuyabeno	T	Flooded	1	5	2024	14:37	E	S	27	-0.168136	-75.942044	32	20	F	F	0	B	0	3	1	2.5												11.4
871	Amazon	Ecuador	Cuyabeno	T	Flooded	1	5	2024	14:37	S	S	28	-0.168136	-75.942044	32	20	F	F	0	B	0	3	1													11.4
872	Amazon	Ecuador	Cuyabeno	T	Flooded	1	5	2024	14:37	E	S	28	-0.180069	-75.944044	24	39	F	F	0	B	0	3	1	2.5												11.4
873	Amazon	Ecuador	Cuyabeno	T	Flooded	1	5	2024	14:50	S	S	29	-0.180069	-75.944044	24	39	F	F	0	B	0	3	1													11.4
874	Amazon	Ecuador	Cuyabeno	T	Flooded	1	5	2024	15:03	E	S	29	-0.185308	-75.937162	55	17	T	F	0	B	0	3	1	2.5												11.4
875	Amazon	Ecuador	Cuyabeno	T	Flooded	1	5	2024	15:03	S	S	30	-0.185308	-75.937162	56	17	T	F	0	B	0	3	1													11.4
876	Amazon	Ecuador	Cuyabeno	T	Flooded	1	5	2024	15:17	E	S	30	-0.194647	-75.926959	40	23	F	F	0	B	0	3	1	2.5												11.4
877	Amazon	Ecuador	Cuyabeno	T	Flooded	1	5	2024	15:17	S	S	31	-0.194647	-75.926959	40	23	F	F	0	B	0	3	1													11.4
878	Amazon	Ecuador	Cuyabeno	T	Flooded	1	5	2024	15:29	E	S	31	-0.212462	-75.92854	40	30	T	F	0	B	0	3	1	2.5												11.4
879	Amazon	Ecuador	Cuyabeno	T	Flooded	1	5	2024	15:29	S	S	32	-0.212462	-75.92854	40	30	T	F	0	B	0	3	1													11.4
880	Amazon	Ecuador	Cuyabeno	T	Flooded	1	5	2024	15:43	O	S	32	-0.22758	-75.932506	39	37	F	F	0	B	0	3	1		P	40	40	0-50	1	0	1	Inia geoffrensis	2	O	6	11.4
881	Amazon	Ecuador	Cuyabeno	T	Flooded	1	5	2024	15:43	O	S	32	-0.227001	-75.934015	32	34	F	F	1	B	2	2	2		S	20	50	0-50	1	0	1	Inia geoffrensis	2	C	12	11.4
882	Amazon	Ecuador	Cuyabeno	T	Flooded	1	5	2024	15:45	E	S	32	-0.226649	-75.234234	63	30	F	T	0	B	0	3	1	2.5												11.4
883	Amazon	Ecuador	Cuyabeno	T	Flooded	1	5	2024	15:45	S	S	33	-0.226649	-75.234234	63	30	F	T	0	B	0	3	1													11.4
884	Amazon	Ecuador	Cuyabeno	T	Flooded	1	5	2024	15:57	E	S	33	-0.226517	-75.924948	18	50	F	F	0	B	0	3	1	2.5												11.4
885	Amazon	Ecuador	Cuyabeno	T	Flooded	1	5	2024	15:57	S	S	34	-0.226517	-75.924948	18	50	F	F	0	B	0	3	1													11.4
886	Amazon	Ecuador	Cuyabeno	T	Flooded	1	5	2024	16:11	E	S	34	-0.245236	-75.916089	29	51	F	T	0	B	0	3	1	2.5												11.4
887	Amazon	Ecuador	Cuyabeno	T	Flooded	1	5	2024	16:11	S	S	35	-0.245236	-75.916089	29	51	F	T	0	B	0	3	1													11.4
888	Amazon	Ecuador	Cuyabeno	T	Flooded	1	5	2024	16:27	E	S	35	-0.254486	-75.90977	29	84	F	T	0	B	0	3	1	2.5												11.4
889	Amazon	Ecuador	Cuyabeno	T	Flooded	1	5	2024	16:27	S	S	36	-0.254486	-75.90977	29	84	F	T	0	B	0	3	1													11.4
890	Amazon	Ecuador	Cuyabeno	T	Flooded	1	5	2024	16:28	O	S	36	-0.238902	-75.922675	38	60	T	T	0	B	0	3	1		P	15	400	200	3	1	1	Inia geoffrensis	1	O	10	11.4
891	Amazon	Ecuador	Cuyabeno	T	Flooded	1	5	2024	16:34	O	S	36	-0.25427	-75.900303	28	31	T	T	0	B	0	3	1		P	40	60	50-100	1	0	1	Inia geoffrensis	2	O	6	11.4
892	Amazon	Ecuador	Cuyabeno	C	Flooded	1	5	2024	16:35	O	S	36	-0.255635	-75.90031	30	40	T	T	0	M	0	3	1		P	15	60	50-100	1	0	1	Inia geoffrensis	2	O	7	11.4
893	Amazon	Ecuador	Cuyabeno	T	Flooded	1	5	2024	16:39	E	S	36	-0.262705	-75.895226	160	290	A	T	0	W	0	3	1	2.5												11.4
894	Amazon	Ecuador	Aguarico	R	Flooded	2	5	2024	7:15	S	L	1	-0.360238	-75.667455	239	141	T	T	0	W	0	3	1													11
895	Amazon	Ecuador	Aguarico	R	Flooded	2	5	2024	7:29	E	L	1	-0.375409	-75.655826	196	41	A	T	0	W	0	3	1	2.5												11
896	Amazon	Ecuador	Aguarico	C	Flooded	2	5	2024	7:29	S	L	2	-0.375409	-75.655826	196	41	A	T	0	W	0	3	1													11
897	Amazon	Ecuador	Aguarico	C	Flooded	2	5	2024	7:31	E	L	2	-0.393599	-75.666911	36	71	T	T	0	W	0	3	1	2.5												11
898	Amazon	Ecuador	Aguarico	C	Flooded	2	5	2024	7:31	S	L	3	-0.393599	-75.666911	36	71	T	T	0	W	0	3	1													11
899	Amazon	Ecuador	Aguarico	C	Flooded	2	5	2024	7:40	O	L	3	-0.394943	-75.667077	23	43	T	T	0	M	0	3	2		S	35	50-100	0-50	3	1	1	Inia geoffrensis	2	C	8	11.44
900	Amazon	Ecuador	Aguarico	C	Flooded	2	5	2024	7:53	E	L	3	-0.400623	-75.648277	90	95	T	T	0	M	0	3	1	2.5												11
901	Amazon	Ecuador	Aguarico	R	Flooded	2	5	2024	7:53	S	L	4	-0.400623	-75.648277	90	95	T	T	0	M	0	3	1													11
902	Amazon	Ecuador	Aguarico	R	Flooded	2	5	2024	7:58	O	L	4	-0.394737	-75.639712	92	127	T	T	0	W	0	3	2		P	30	60-100	0-50	1	0	1	Inia geoffrensis	2	C	8	11.1
903	Amazon	Ecuador	Aguarico	R	Flooded	2	5	2024	8:05	E	L	4	-0.387295	-75.632021	207	70	T	T	0	W	2	3	1	2.5												11
904	Amazon	Ecuador	Aguarico	R	Flooded	2	5	2024	8:05	S	L	5	-0.387295	-75.632021	207	70	T	T	0	W	2	3	1													11
905	Amazon	Ecuador	Aguarico	R	Flooded	2	5	2024	8:20	E	L	5	-0.404681	-75.614363	110	105	T	T	0	W	2	3	1	2.5												11
906	Amazon	Ecuador	Aguarico	R	Flooded	2	5	2024	8:20	S	L	6	-0.404681	-75.614363	110	105	T	T	0	W	2	3	1													11
907	Amazon	Ecuador	Aguarico	R	Flooded	2	5	2024	8:33	E	L	6	-0.426933	-75.616703	281	202	T	T	0	W	2	3	1	2.5												11
908	Amazon	Ecuador	Aguarico	R	Flooded	2	5	2024	8:33	S	L	7	-0.426933	-75.616703	281	202	T	T	0	W	2	3	1													11
909	Amazon	Ecuador	Aguarico	R	Flooded	2	5	2024	8:48	E	L	7	-0.447458	-75.609223	149	492	T	T	0	W	2	3	1	2.5												11
910	Amazon	Ecuador	Aguarico	R	Flooded	2	5	2024	8:48	S	L	8	-0.447458	-75.609223	149	492	T	T	0	W	2	3	1													11
911	Amazon	Ecuador	Aguarico	R	Flooded	2	5	2024	9:00	E	L	8	-0.469682	-75.609835	109	96	T	T	0	W	2	3	1	2.5												11
912	Amazon	Ecuador	Aguarico	R	Flooded	2	5	2024	9:00	S	L	9	-0.469682	-75.609835	109	96	T	T	0	W	2	3	1													11
913	Amazon	Ecuador	Aguarico	R	Flooded	2	5	2024	9:10	E	L	9	-0.485395	-75.598489	373	91	T	T	0	W	2	3	1	2.5												11
914	Amazon	Ecuador	Aguarico	R	Flooded	2	5	2024	9:10	S	L	10	-0.485395	-75.598489	373	91	T	T	0	W	2	3	1													11
915	Amazon	Ecuador	Aguarico	R	Flooded	2	5	2024	9:22	E	L	10	-0.505412	-75.58942	81	91	T	T	0	W	2	3	1	2.5												11
916	Amazon	Ecuador	Aguarico	R	Flooded	2	5	2024	9:22	S	L	11	-0.505412	-75.58942	81	91	T	T	0	W	2	3	1													11
917	Amazon	Ecuador	Aguarico	R	Flooded	2	5	2024	9:33	E	L	11	-0.49705	-75.575216	55	59	T	T	0	W	2	3	1	2.5												11
918	Amazon	Ecuador	Aguarico	R	Flooded	2	5	2024	9:33	S	L	12	-0.49705	-75.575216	55	59	T	T	0	W	2	3	1													11
919	Amazon	Ecuador	Aguarico	R	Flooded	2	5	2024	9:43	E	L	12	-0.515084	-75.571864	111	239	T	T	0	W	2	3	1	2.5												11
920	Amazon	Ecuador	Aguarico	R	Flooded	2	5	2024	9:43	S	L	13	-0.515084	-75.571864	111	239	T	T	0	W	2	3	1													11
921	Amazon	Ecuador	Aguarico	R	Flooded	2	5	2024	9:55	E	L	13	-0.525798	-75.559424	93	53	T	T	0	W	2	3	1	2.5												11
922	Amazon	Ecuador	Aguarico	R	Flooded	2	5	2024	9:55	S	L	14	-0.525798	-75.559424	93	53	T	T	0	W	2	3	1													11
923	Amazon	Ecuador	Aguarico	R	Flooded	2	5	2024	10:08	E	L	14	-0.546823	-75.56085	65	105	T	T	0	W	2	3	1	2.5												11
924	Amazon	Ecuador	Aguarico	R	Flooded	2	5	2024	10:08	S	L	15	-0.546823	-75.56085	65	105	T	T	0	W	2	3	1													11
925	Amazon	Ecuador	Aguarico	R	Flooded	2	5	2024	10:20	E	L	15	-0.546191	-75.528949	68	45	T	T	0	W	2	3	1	2.5												11
926	Amazon	Ecuador	Aguarico	R	Flooded	2	5	2024	10:20	S	L	16	-0.546191	-75.528949	68	45	T	T	0	W	2	3	1													11
927	Amazon	Ecuador	Aguarico	R	Flooded	2	5	2024	10:31	E	L	16	-0.553293	-75.518351	211	197	T	T	0	W	2	3	1	2.5												11
928	Amazon	Ecuador	Aguarico	R	Flooded	2	5	2024	10:31	S	L	17	-0.553293	-75.518351	211	197	T	T	0	W	2	3	1													11
929	Amazon	Ecuador	Aguarico	R	Flooded	2	5	2024	10:42	E	L	17	-0.550227	-75.499047	224	159	T	T	0	W	2	3	1	2.5												11
930	Amazon	Ecuador	Aguarico	R	Flooded	2	5	2024	10:42	S	L	18	-0.550227	-75.499047	224	159	T	T	0	W	2	3	1													11
931	Amazon	Ecuador	Aguarico	R	Flooded	2	5	2024	10:53	O	L	18	-0.556057	-75.4849	178	42	T	T	0	W	0	3	2		S	30	80	50-100	2	0	1	Inia geoffrensis	1	C	10	12.5
932	Amazon	Ecuador	Aguarico	R	Flooded	2	5	2024	10:53	E	L	18	-0.555097	-75.485154	70	252	T	T	0	W	0	3	1	2.5												11
933	Amazon	Ecuador	Aguarico	R	Flooded	2	5	2024	11:03	S	L	19	-0.555097	-75.485154	70	252	A	T	0	W	0	3	1													11
934	Amazon	Ecuador	Aguarico	R	Flooded	2	5	2024	11:17	E	L	19	-0.551885	-75.165912	116	56	A	T	0	W	2	3	1	2.5												11
935	Amazon	Ecuador	Aguarico	R	Flooded	2	5	2024	11:20	S	L	20	-0.551885	-75.165912	116	56	A	T	0	W	2	3	1													11
936	Amazon	Ecuador	Aguarico	R	Flooded	2	5	2024	11:28	E	L	20	-0.551599	-75.446161	126	71	T	T	0	W	2	3	1	2.5												11
937	Amazon	Ecuador	Aguarico	R	Flooded	2	5	2024	11:28	S	L	21	-0.551599	-75.446161	126	71	T	T	0	W	2	3	1													11
938	Amazon	Ecuador	Aguarico	R	Flooded	2	5	2024	11:41	E	L	21	-0.564574	-75.43113	541	45	A	A	0	W	2	3	1	2.5												11
939	Amazon	Ecuador	Aguarico	R	Flooded	2	5	2024	11:41	S	L	22	-0.564574	-75.43113	541	45	A	A	0	W	2	3	1													11
940	Amazon	Ecuador	Aguarico	R	Flooded	2	5	2024	12:40	E	L	22	-0.57224	-75.410721	44	98	T	T	0	W	2	3	1	2.5												11
941	Amazon	Ecuador	Aguarico	R	Flooded	2	5	2024	12:40	S	L	23	-0.57224	-75.410721	44	98	T	T	0	W	2	3	1													11
942	Amazon	Ecuador	Aguarico	R	Flooded	2	5	2024	12:41	E	L	23	-0.574955	-75.307063	122	103	A	A	0	W	2	3	1	2.5												11
943	Amazon	Ecuador	Aguarico	R	Flooded	2	5	2024	12:41	S	L	24	-0.574955	-75.307063	122	103	A	A	0	W	2	3	1													11
944	Amazon	Ecuador	Aguarico	R	Flooded	2	5	2024	13:03	E	L	24	-0.596685	-75.392417	323	49	T	B	0	W	2	3	1	2.5												11
945	Amazon	Ecuador	Aguarico	R	Flooded	2	5	2024	13:03	S	L	25	-0.596685	-75.392417	323	49	T	B	0	W	2	3	1													11
946	Amazon	Ecuador	Aguarico	R	Flooded	2	5	2024	13:09	E	L	25	-0.604619	-75.387537	79	271	T	T	0	W	2	3	1	2.5												11
947	Amazon	Ecuador	Aguarico	R	Flooded	2	5	2024	13:09	S	L	26	-0.604619	-75.387537	79	271	T	T	0	W	2	3	1													11
948	Amazon	Ecuador	Aguarico	R	Flooded	2	5	2024	13:15	E	L	26	-0.60745	-75.375954	202	549	T	T	0	W	2	3	1	2.5												11
949	Amazon	Ecuador	Aguarico	R	Flooded	2	5	2024	13:15	S	L	27	-0.60745	-75.375954	202	549	T	T	0	W	2	3	1													11
950	Amazon	Ecuador	Aguarico	R	Flooded	2	5	2024	13:26	E	L	27	-0.609032	-75.856252	105	74	A	T	0	W	2	3	1	2.5												11
951	Amazon	Ecuador	Aguarico	R	Flooded	2	5	2024	13:26	S	L	28	-0.609032	-75.856252	105	74	A	T	0	W	2	3	1													11
952	Amazon	Ecuador	Aguarico	R	Flooded	2	5	2024	13:37	E	L	28	-0.628013	-75.340143	115	137	B	T	0	W	2	3	1	2.5												11
953	Amazon	Ecuador	Aguarico	R	Flooded	2	5	2024	13:37	S	L	29	-0.628013	-75.340143	115	137	B	T	0	W	2	3	1													11
954	Amazon	Ecuador	Aguarico	R	Flooded	2	5	2024	13:48	E	L	29	-0.620782	-75.319094	108	57	B	T	0	W	2	3	1	2.5												11
955	Amazon	Ecuador	Aguarico	R	Flooded	2	5	2024	13:49	S	L	30	-0.620782	-75.319094	108	57	B	T	0	W	2	3	1													11
956	Amazon	Ecuador	Aguarico	R	Flooded	2	5	2024	14:01	E	L	30	-0.629748	-75.299447	102	97	T	A	0	W	2	3	1	2.5												11
957	Amazon	Ecuador	Aguarico	R	Flooded	2	5	2024	14:01	S	L	31	-0.629748	-75.299447	102	97	T	A	0	W	2	3	1													11
958	Amazon	Ecuador	Aguarico	R	Flooded	2	5	2024	14:10	E	L	31	-0.624823	-75.284587	62	91	T	T	0	W	2	3	1	2.5												11
959	Amazon	Ecuador	Aguarico	R	Flooded	2	5	2024	14:10	S	L	32	-0.624823	-75.284587	62	91	T	T	0	W	2	3	1													11
960	Amazon	Ecuador	Aguarico	R	Flooded	2	5	2024	14:21	E	L	32	-0.646934	-75.283603	77	107	A	T	0	W	2	3	1	2.5												11
961	Amazon	Ecuador	Aguarico	R	Flooded	2	5	2024	14:21	S	L	33	-0.646934	-75.283603	77	107	A	T	0	W	2	3	1													11
962	Amazon	Ecuador	Aguarico	R	Flooded	2	5	2024	14:32	E	L	33	-0.646283	-75.26386	180	71	T	T	0	W	2	3	1	2.5												11
963	Amazon	Ecuador	Aguarico	R	Flooded	2	5	2024	14:32	S	L	34	-0.646283	-75.26386	180	71	T	T	0	W	2	3	1													11
964	Amazon	Ecuador	Aguarico	C	Flooded	2	5	2024	14:28	O	L	34	-0.654817	-75.260937	47	12	T	T	1	W	0	3	2		S	11	50	50-100	1	0	1	Inia geoffrensis	2	C	8	13
965	Amazon	Ecuador	Aguarico	C	Flooded	2	5	2024	14:57	E	L	34	-0.656228	-75.259174	18	19	F	F	0	W	2	3	1	2.5												11
966	Amazon	Ecuador	Aguarico	C	Flooded	2	5	2024	14:57	S	L	35	-0.656228	-75.259174	18	19	F	F	0	B	2	3	1													11
967	Amazon	Ecuador	Lagartococha	L	Flooded	2	5	2024	15:35	O	S	35	-0.610815	-75.236644	47	170	F	F	0	B	0	3	2		S	25	60	50-100	1	0	1	Inia geoffrensis	2	C	6	11
968	Amazon	Ecuador	Lagartococha	L	Flooded	2	5	2024	15:37	O	S	35	-0.611001	-75.236409	45	43	F	F	0	B	1	3	1		P	70	45	0-50	2	1	1	Inia geoffrensis	1	O	12	11
969	Amazon	Ecuador	Lagartococha	c	Flooded	2	5	2024	15:48	E	S	35	-0.618425	-75.226743	36	32	F	F	O	M	2	3	1	2.5												11
970	Amazon	Ecuador	Lagartococha	c	Flooded	2	5	2024	15:48	S	S	36	-0.618425	-75.226743	36	32	F	F	O	M	2	3	1													11
971	Amazon	Ecuador	Lagartococha	T	Flooded	2	5	2024	15:58	O	S	36	-0.627338	-75.224744	28	32	F	F	O	M	2	3	1		P	20	25	0-50	1	0	1	Inia geoffrensis	2	O	3	11.5
972	Amazon	Ecuador	Lagartococha	T	Flooded	2	5	2024	15:58	O	S	36	-0.627651	-75.223668	30	35	F	F	O	M	0	3	2		P	15	60	50-100	2	0	1	Inia geoffrensis	1	C	1	12
973	Amazon	Ecuador	Lagartococha	T	Flooded	2	5	2024	16:00	E	S	36	-0.62921	-75.225829	15	32	F	F	O	M	2	3	1	2.5												11
974	Amazon	Ecuador	Lagartococha	T	Flooded	2	5	2024	16:00	S	S	37	-0.62921	-75.225829	15	32	F	F	O	M	2	3	1													11
975	Amazon	Ecuador	Lagartococha	T	Flooded	2	5	2024	3:07	E	S	37	-0.642259	-75.234143	32	10	F	F	O	M	1	3	1	2.5												11
976	Amazon	Ecuador	Lagartococha	T	Flooded	2	5	2024	3:07	S	S	38	-0.642259	-75.234143	32	10	F	F	O	M	1	3	1													11
977	Amazon	Ecuador	Lagartococha	T	Flooded	2	5	2024	16:27	E	S	38	-0.54354	-75.242412	22	19	F	F	O	M	1	3	1	2.5												11
978	Amazon	Ecuador	Lagartococha	T	Flooded	2	5	2024	16:27	S	S	39	-0.54354	-75.242412	22	19	F	F	O	M	1	3	1													11
979	Amazon	Ecuador	Lagartococha	T	Flooded	2	5	2024	16:31	O	S	39	-0.639157	-75.244914	16	25	F	F	O	M	0	3	2		P	10	80	50-100	1	0	1	Inia geoffrensis	2	C	8	11.5
980	Amazon	Ecuador	Lagartococha	T	Flooded	2	5	2024	16:40	E	S	39	-0.646413	-75.252157	18	31	F	F	O	M	2	3	1	2.5												11
981	Amazon	Ecuador	Lagartococha	T	Flooded	2	5	2024	16:40	S	S	40	-0.646413	-75.252157	18	31	F	F	O	M	2	3	1													11
982	Amazon	Ecuador	Lagartococha	T	Flooded	2	5	2024	14:45	O	S	40	-0.644203	-75.257641	21	29	F	F	O	M	0	3	2		P	10	80	50-100	2	0	1	Inia geoffrensis	1	C	6	11.5
983	Amazon	Ecuador	Lagartococha	T	Flooded	2	5	2024	16:50	O	S	40	-0.649693	-75.258051	21	17	F	F	O	M	2	3	1		S	30	60	0-50	1	0	1	Inia geoffrensis	2	O	12	10.6
984	Amazon	Ecuador	Lagartococha	T	Flooded	2	5	2024	16:53	O	S	40	-0.651161	-75.258193	23	27	F	F	O	M	0	3	2		S	10	40	0-50	1	0	1	Inia geoffrensis	2	C	6	10.7
985	Amazon	Ecuador	Lagartococha	T	Flooded	2	5	2024	16:52	E	S	40	-0.655796	-75.258611	17	32	T	T	O	M	2	3	1	2.5												11
986	Amazon	Ecuador	Cocaya	T	Flooded	3	5	2024	6:31	S	S	1	-0.917835	-75.2543	18	17	F	T	0	M	0	3	1													11.5
987	Amazon	Ecuador	Cocaya	T	Flooded	3	5	2024	6:48	E	S	1	-0.928426	-75.24437	18	20	F	F	0	M	0	3	1	2.5												10.2
988	Amazon	Ecuador	Cocaya	T	Flooded	3	5	2024	6:48	S	S	2	-0.928426	-75.24437	18	20	F	F	0	M	0	3	1													10.2
989	Amazon	Ecuador	Cocaya	C	Flooded	3	5	2024	6:58	O	S	2	-0.932227	-75.237375	140	18	A	D	0	M	0	3	1	1.78	P	80	140	100-150	1	0	1	Inia geoffrensis	2	O	10	10.7
990	Amazon	Ecuador	Aguarico	R	Flooded	3	5	2024	7:00	E	L	2	-0.942323	-75.230733	223	293	T	T	0	M	0	3	1													11.5
991	Amazon	Ecuador	Aguarico	R	Flooded	3	5	2024	7:00	S	L	3	-0.942323	-75.230733	223	293	T	T	0	M	0	3	1													11.5
992	Amazon	Ecuador	Aguarico	R	Flooded	3	5	2024	7:12	E	L	3	-0.955529	-75.211785	237	64	T	T	0	M	1	3	1	2.5												11.5
993	Amazon	Ecuador	Aguarico	R	Flooded	3	5	2024	7:12	S	L	4	-0.955529	-75.211785	237	64	T	T	0	M	1	3	1													11.5
994	Amazon	Ecuador	Aguarico	R	Flooded	3	5	2024	7:26	E	L	4	-0.966562	-75.202025	450	140	B	T	0	M	1	3	1	2.5												11.7
995	Amazon	Ecuador	Aguarico	R	Flooded	3	5	2024	7:26	S	L	5	-0.966562	-75.202025	450	140	B	T	0	M	1	3	1													11.7
996	Amazon	Ecuador	Aguarico	R	Flooded	3	5	2024	7:39	E	L	5	-0.971523	-75.224292	360	93	B	T	0	W	0	3	1	2.5												10.7
997	Amazon	Ecuador	Aguarico	R	Flooded	3	5	2024	7:39	S	L	6	-0.971523	-75.224292	360	93	B	T	0	W	0	3	1													10.7
998	Amazon	Ecuador	Aguarico	R	Flooded	3	5	2024	7:58	E	L	6	-0.969577	-75.247691	517	68	T	T	1	W	1	3	1	2.5												11.3
999	Amazon	Ecuador	Aguarico	R	Flooded	3	5	2024	7:58	S	L	7	-0.969577	-75.247691	517	68	T	T	1	W	1	3	1													11.3
1000	Amazon	Ecuador	Aguarico	R	Flooded	3	5	2024	8:13	E	L	7	-0.968656	-75.268955	208	70	B	T	1	W	1	3	1	2.5												12.1
1001	Amazon	Ecuador	Aguarico	R	Flooded	3	5	2024	8:13	S	L	8	-0.968656	-75.268955	208	70	B	T	1	W	1	3	1													12.1
1002	Amazon	Ecuador	Aguarico	R	Flooded	3	5	2024	8:25	E	L	8	-0.982161	-75.286276	800	180	T	T	1	W	1	3	1	2.5												11.8
1003	Amazon	Ecuador	Aguarico	R	Flooded	3	5	2024	8:25	S	L	9	-0.982161	-75.286276	800	180	T	T	1	W	1	3	1													11.8
1004	Amazon	Ecuador	Aguarico	R	Flooded	3	5	2024	8:40	E	L	9	-0.980017	-75.308038	98	415	B	T	1	W	1	3	1	2.5												10.4
1005	Amazon	Ecuador	Aguarico	R	Flooded	3	5	2024	8:40	S	L	10	-0.980017	-75.308038	98	415	B	T	1	W	1	3	1													10.4
1006	Amazon	Ecuador	Aguarico	R	Flooded	3	5	2024	8:58	E	L	10	-0.965435	-75.324943	770	113	B	A	1	W	1	3	1	2.5												12.4
1007	Amazon	Ecuador	Aguarico	R	Flooded	3	5	2024	8:58	S	L	11	-0.965435	-75.324943	770	113	B	A	1	W	1	3	1													12.4
1008	Amazon	Ecuador	Aguarico	R	Flooded	3	5	2024	9:12	E	L	11	-0.954713	-75.348872	48	781	B	T	1	W	1	3	1	2.5												12.8
1009	Amazon	Ecuador	Aguarico	R	Flooded	3	5	2024	9:12	S	L	12	-0.954713	-75.348872	48	781	B	T	1	W	1	3	1													12.8
1010	Amazon	Ecuador	Aguarico	R	Flooded	3	5	2024	9:27	E	L	12	-0.941448	-75.362918	42	113	B	B	1	W	1	3	1	2.5												10.9
1011	Amazon	Ecuador	Aguarico	R	Flooded	3	5	2024	9:27	S	L	13	-0.941448	-75.362918	42	113	B	B	1	W	1	3	1													10.9
1012	Amazon	Ecuador	Aguarico	R	Flooded	3	5	2024	8:43	E	L	13	-0.934044	-75.382609	48	392	A	B	1	W	1	3	1	2.5												10.1
1013	Amazon	Ecuador	Aguarico	R	Flooded	3	5	2024	9:43	S	L	14	-0.934044	-75.382609	48	392	A	B	1	W	1	3	1													10.1
1014	Amazon	Ecuador	Aguarico	C	Flooded	3	5	2024	9:47	O	L	14	-0.932214	-75.387257	40	153	T	T	1	M	2	3	2		S	35	80	50-100	2	0	2	Sotalia fluviatilis	2	C	8	11
1015	Amazon	Ecuador	Aguarico	C	Flooded	3	5	2024	9:54	O	L	14	-0.932264	-75.387462	5	115	A	F	0	B	1	3	1	0.8	S	20	95	50-100	3	1	1	Inia geoffrensis	1	O	6	10
1016	Amazon	Ecuador	Yasuni	T	Flooded	3	5	2024	10:01	O	S	14	-0.932651	-75.39078	35	34	F	F	1	B	2	3	2		P	20	50	0-50	1	0	1	Inia geoffrensis	2	C	8	11
1017	Amazon	Ecuador	Yasuni	T	Flooded	3	5	2024	10:06	E	S	14	-0.94468	-75.396751	60	28	A	F	0	B	1	3	1	2.5												11
1018	Amazon	Ecuador	Yasuni	T	Flooded	3	5	2024	10:06	S	S	15	-0.94468	-75.396751	60	28	A	F	0	B	1	3	1													11
1019	Amazon	Ecuador	Yasuni	T	Flooded	3	5	2024	10:18	E	S	15	-0.955226	-75.406339	31	43	F	F	0	B	0	3	1	2.5												11.5
1020	Amazon	Ecuador	Yasuni	T	Flooded	3	5	2024	10:18	S	S	16	-0.955226	-75.406339	31	43	F	F	0	B	0	3	1													11.5
1021	Amazon	Ecuador	Yasuni	T	Flooded	3	5	2024	10:31	E	S	16	-0.971342	-75.418847	43	31	F	F	0	B	0	3	1	2.5												12.4
1022	Amazon	Ecuador	Yasuni	T	Flooded	3	5	2024	10:31	S	S	17	-0.971342	-75.418847	43	31	F	F	0	B	0	3	1													12.4
1023	Amazon	Ecuador	Yasuni	T	Flooded	3	5	2024	10:41	O	S	17	-0.978274	-75.425625	43	5	F	A	0	B	0	3	1	1.2	P	10	30	0-50	2	0	1	Inia geoffrensis	1	O	4	10
1024	Amazon	Ecuador	Yasuni	T	Flooded	3	5	2024	10:52	E	S	17	-0.983683	-75.417818	25	46	F	F	0	B	0	3	1	2.5												12
1025	Amazon	Ecuador	Yasuni	T	Flooded	3	5	2024	10:52	S	S	18	-0.983683	-75.417818	25	46	F	F	0	B	0	3	1													12
1026	Amazon	Ecuador	Yasuni	T	Flooded	3	5	2024	11:05	E	S	18	-0.990433	-75.424956	43	22	F	F	0	B	0	3	1	2.5												10.6
1027	Amazon	Ecuador	Yasuni	T	Flooded	3	5	2024	11:05	S	S	19	-0.990433	-75.424956	43	22	F	F	0	B	0	3	1													10.6
1028	Amazon	Ecuador	Yasuni	T	Flooded	3	5	2024	11:12	O	S	19	-0.993694	-75.432323	21	51	F	F	1	B	2	3	2		P	20	80	50-100	1	0	1	Inia geoffrensis	2	C	8	11
1029	Amazon	Ecuador	Yasuni	T	Flooded	3	5	2024	11:18	E	S	19	-1.001979	-75.431525	30	34	F	F	0	B	0	3	1	2.5												12.2
1030	Amazon	Ecuador	Yasuni	T	Flooded	3	5	2024	11:18	S	S	20	-1.001979	-75.431525	30	34	F	F	0	B	0	3	1													12.2
1031	Amazon	Ecuador	Yasuni	T	Flooded	3	5	2024	11:32	E	S	20	-1.017263	-75.438212	27	22	F	F	0	B	0	3	1	2.5												12
1032	Amazon	Ecuador	Yasuni	T	Flooded	3	5	2024	11:32	S	S	21	-1.017263	-75.438212	27	22	F	F	0	B	0	3	1													12
1033	Amazon	Ecuador	Yasuni	T	Flooded	3	5	2024	11:42	O	S	21	-1.021429	-75.448611	34	32	F	F	1	B	2	3	2		S	10	50	0-50	1	0	1	Inia geoffrensis	2	C	5	11.5
1034	Amazon	Ecuador	Yasuni	T	Flooded	3	5	2024	11:46	E	S	21	-1.015393	-75.451016	38	18	F	F	0	B	0	3	1	2.5												12
1035	Amazon	Ecuador	Yasuni	T	Flooded	3	5	2024	11:46	S	S	22	-1.015393	-75.451016	38	18	F	F	0	B	0	3	1													12
1036	Amazon	Ecuador	Yasuni	T	Flooded	3	5	2024	12:00	E	S	22	-1.027238	-75.455457	13	21	F	F	0	B	0	3	1	2.5												10.5
1037	Amazon	Ecuador	Yasuni	T	Flooded	3	5	2024	12:00	S	S	23	-1.027238	-75.455457	13	21	F	F	0	B	0	3	1													10.5
1038	Amazon	Ecuador	Yasuni	T	Flooded	3	5	2024	12:13	E	S	23	-1.03946	-75.466539	9	47	F	F	0	B	0	3	1	2.5												10.8
1039	Amazon	Ecuador	Yasuni	T	Flooded	3	5	2024	12:13	S	S	24	-1.03946	-75.466539	9	47	F	F	0	B	0	3	1													10.8
1040	Amazon	Ecuador	Yasuni	T	Flooded	3	5	2024	12:25	E	S	24	-1.05642	-75.467685	23	27	F	F	0	B	0	3	1	2.5												11.6
1041	Amazon	Ecuador	Yasuni	T	Flooded	3	5	2024	12:58	S	S	25	-1.05594	-75.468613	41	27	F	F	0	B	0	3	1													12
1042	Amazon	Ecuador	Yasuni	T	Flooded	3	5	2024	13:11	E	S	25	-1.053889	-75.484868	23	35	F	F	0	B	0	3	1	2.5												12.1
1043	Amazon	Ecuador	Yasuni	T	Flooded	3	5	2024	13:11	S	S	26	-1.053889	-75.484868	23	35	F	F	0	B	0	3	1													12.1
1044	Amazon	Ecuador	Yasuni	T	Flooded	3	5	2024	13:23	E	S	26	-1.072415	-75.485078	20	22	F	F	0	B	0	3	1	2.5												12
1045	Amazon	Ecuador	Yasuni	T	Flooded	3	5	2024	13:23	S	S	27	-1.072415	-75.485078	20	22	F	F	0	B	0	3	1													12
1046	Amazon	Ecuador	Yasuni	T	Flooded	3	5	2024	13:28	O	S	27	-1.075237	-75.489514	35	37	F	F	1	B	2	3	2		P	15	60	50-100	2	0	1	Inia geoffrensis	1	C	7	11.8
1047	Amazon	Ecuador	Yasuni	T	Flooded	3	5	2024	13:35	E	S	27	-1.07527	-75.497657	23	72	F	F	0	B	2	3	1	2.5												12
1048	Amazon	Ecuador	Yasuni	T	Flooded	3	5	2024	13:35	S	S	28	-1.07527	-75.497657	23	72	F	F	0	B	2	3	1													12
1049	Amazon	Ecuador	Yasuni	T	Flooded	3	5	2024	13:47	E	S	28	-1.072729	-75.505292	33	31	F	F	0	B	2	3	1	2.5												11.1
1050	Amazon	Ecuador	Yasuni	T	Flooded	3	5	2024	13:47	S	S	29	-1.072729	-75.505292	33	31	F	F	0	B	2	3	1													11.1
1051	Amazon	Ecuador	Yasuni	T	Flooded	3	5	2024	14:03	E	S	29	-1.070409	-75.519971	22	21	F	F	0	B	2	3	1	2.5												11.1
1052	Amazon	Ecuador	Yasuni	T	Flooded	3	5	2024	14:03	S	S	30	-1.070409	-75.519971	22	21	F	F	0	B	2	3	1													11.1
1053	Amazon	Ecuador	Yasuni	T	Flooded	3	5	2024	14:04	O	S	30	-1.073085	-75.521775	75	79	F	F	1	B	2	3	2		P	10	50	0-50	1	0	1	Inia geoffrensis	2	C	8	10.6
1054	Amazon	Ecuador	Yasuni	T	Flooded	3	5	2024	14:16	E	S	30	-1.084591	-75.526804	26	22	F	F	1	B	2	3	1	2.5												11.8
1055	Amazon	Ecuador	Yasuni	T	Flooded	3	5	2024	14:16	S	S	31	-1.084591	-75.526804	26	22	F	F	1	B	2	3	1													11.8
1056	Amazon	Ecuador	Yasuni	T	Flooded	3	5	2024	14:26	O	S	31	-1.088872	-75.535549	31	32	F	F	1	B	2	3	1		S	10	100	50-100	1	0	1	Inia geoffrensis	2	O	12	12.8
1057	Amazon	Ecuador	Yasuni	T	Flooded	3	5	2024	14:28	E	S	31	-1.090326	-75.5373	12	17	F	F	1	B	2	3	1	2.5												11.8
1058	Amazon	Ecuador	Yasuni	T	Flooded	3	5	2024	14:28	S	S	32	-1.090326	-75.5373	12	17	F	F	1	B	2	3	1													11.8
1059	Amazon	Ecuador	Yasuni	T	Flooded	3	5	2024	14:40	E	S	32	-1.08558	-75.551682	48	23	F	F	1	B	2	3	1	2.5												12.3
1060	Amazon	Ecuador	Yasuni	T	Flooded	3	5	2024	14:40	S	S	33	-1.08558	-75.551682	48	23	F	F	1	B	2	3	1													12.3
1061	Amazon	Ecuador	Yasuni	T	Flooded	3	5	2024	14:54	E	S	33	-1.092881	-75.558381	45	72	F	F	1	B	2	3	1	2.5												12
1062	Amazon	Ecuador	Yasuni	T	Flooded	3	5	2024	14:54	S	S	34	-1.092881	-75.558381	45	72	F	F	0	B	2	3	1													12
1063	Amazon	Ecuador	Yasuni	T	Flooded	3	5	2024	15:19	E	S	34	-1.103409	-75.565263	26	26	T	F	0	B	2	3	1	2.5												12.4
1064	Amazon	Ecuador	Yasuni	T	Flooded	3	5	2024	15:19	S	S	35	-1.103409	-75.565263	26	26	T	F	0	B	2	3	1													12.4
1065	Amazon	Ecuador	Yasuni	T	Flooded	3	5	2024	15:32	E	S	35	-1.102071	-75.577683	25	45	F	F	0	B	2	3	1	2.5												10.5
1066	Amazon	Ecuador	Yasuni	T	Flooded	3	5	2024	15:32	S	S	36	-1.102071	-75.577683	25	45	F	F	0	B	2	3	1													10.5
1067	Amazon	Ecuador	Yasuni	T	Flooded	3	5	2024	15:45	E	S	36	-1.100817	-75.594593	45	26	F	F	0	B	2	3	1	2.5												11.7
1068	Amazon	Ecuador	Yasuni	T	Flooded	3	5	2024	15:45	S	S	37	-1.100817	-75.594593	45	26	F	F	0	B	2	3	1													11.7
1069	Amazon	Ecuador	Yasuni	T	Flooded	3	5	2024	15:58	E	S	37	-1.08433	-75.604743	31	40	T	F	0	B	2	3	1	2.5												11.2
1070	Amazon	Ecuador	Yasuni	T	Falling	11	7	2023	8:32		S	1	-0.931860077	-75.38757447	72	41	T	A	0	M	1	3	1
1071	Amazon	Ecuador	Yasuni	T	Falling	11	7	2023	8:36		S	1	-0.931896269	-75.38754751	63	28	T	T	0	B	1	3	1			10	20	0-150	3		1	Inia geoffrensis	1		2	10
1072	Amazon	Ecuador	Yasuni	T	Falling	11	7	2023	8:54		S	1	-0.941918883	-75.40117403	65	42	T	A	0	B	0	3	1	2.5
1073	Amazon	Ecuador	Yasuni	T	Falling	11	7	2023	8:54		S	2	-0.941918883	-75.40117403	65	42	T	A	0	B	0	3	1
1074	Amazon	Ecuador	Yasuni	T	Falling	11	7	2023	9:08		S	2	-0.959948726	-75.40921118	32	42	T	F	0	B	0	3	1	2.5
1075	Amazon	Ecuador	Yasuni	T	Falling	11	7	2023	9:08		S	3	-0.959948726	-75.40921118	32	42	T	F	0	B	0	3	1
1076	Amazon	Ecuador	Yasuni	T	Falling	11	7	2023	9:19		S	3	-0.975906326	-75.42053772	35	30	F	F	0	B	0	3	1	2.5
1077	Amazon	Ecuador	Yasuni	T	Falling	11	7	2023	9:19		S	4	-0.975906326	-75.42053772	35	30	F	F	0	B	0	3	1
1078	Amazon	Ecuador	Yasuni	T	Falling	11	7	2023	9:27		S	4	-0.978176488	-75.4256251	37	46	F	A	0	B	0	3	1			45	18	0-50	2		2	Sotalia fluviatilis	1		3	12
1079	Amazon	Ecuador	Yasuni	T	Falling	11	7	2023	9:27		S	4	-0.978176488	-75.4256251	37	46	F	A	0	B	0	3	1	2.5
1080	Amazon	Ecuador	Yasuni	T	Falling	11	7	2023	9:27		S	5	-0.978176488	-75.4256251	37	46	F	A	0	B	0	3	1
1081	Amazon	Ecuador	Yasuni	T	Falling	11	7	2023	9:42		S	5	-0.987097853	-75.41788771	32	60	F	A	0	B	0	3	1	2.5
1082	Amazon	Ecuador	Yasuni	T	Falling	11	7	2023	9:42		S	6	-0.987097853	-75.41788771	32	60	F	A	0	B	0	3	1
1083	Amazon	Ecuador	Yasuni	T	Falling	11	7	2023	9:54		S	6	-0.989449012	-75.42626467	26	24	T	F	0	B	0	3	1	2.5
1084	Amazon	Ecuador	Yasuni	T	Falling	11	7	2023	9:54		S	7	-0.989449012	-75.42626467	26	24	T	F	0	B	0	3	1
1085	Amazon	Ecuador	Yasuni	T	Falling	11	7	2023	9:59		S	7	-0.99351038	-75.43200841	59	43	F	F	0	B	0	3	1			65	35	0-150	1		1	Inia geoffrensis	2		3	12
1086	Amazon	Ecuador	Yasuni	T	Falling	11	7	2023	10:08		S	7	-1.006456511	-75.43324144	25	26	F	F	0	B	0	3	1	2.5
1087	Amazon	Ecuador	Yasuni	T	Falling	11	7	2023	10:08		S	8	-1.006456511	-75.43324144	25	26	F	F	0	B	0	3	1
1088	Amazon	Ecuador	Yasuni	T	Falling	11	7	2023	10:23		S	8	-1.021754051	-75.44039785	38	35	F	F	0	B	0	3	1	2.5
1089	Amazon	Ecuador	Yasuni	T	Falling	11	7	2023	10:23		S	9	-1.021754051	-75.44039785	38	35	F	F	0	B	0	3	1
1090	Amazon	Ecuador	Yasuni	T	Falling	11	7	2023	10:38		S	9	-1.014993636	-75.45682676	51	39	F	F	0	B	0	3	1	2.5
1091	Amazon	Ecuador	Yasuni	T	Falling	11	7	2023	10:38		S	10	-1.014993636	-75.45682676	51	39	F	F	0	B	0	3	1
1092	Amazon	Ecuador	Yasuni	T	Falling	11	7	2023	10:43		S	10	-1.021453053	-75.45778937	31	22	F	F	0	B	0	3	1			25	38	0-50	5		1	Inia geoffrensis	1		3	12
1093	Amazon	Ecuador	Yasuni	T	Falling	11	7	2023	11:01		S	10	-1.031023613	-75.46573604	28	37	F	F	0	B	0	3	1	2.5
1094	Amazon	Ecuador	Yasuni	T	Falling	11	7	2023	11:01		S	11	-1.031023613	-75.46573604	28	37	F	F	0	B	0	3	1
1095	Amazon	Ecuador	Yasuni	T	Falling	11	7	2023	11:16		S	11	-1.042114495	-75.4705462	27	59	F	F	0	B	0	3	1	2.5
1096	Amazon	Ecuador	Yasuni	T	Falling	11	7	2023	11:16		S	12	-1.042114495	-75.4705462	27	59	F	F	0	B	0	3	1
1097	Amazon	Ecuador	Yasuni	T	Falling	11	7	2023	11:31		S	12	-1.052382532	-75.47239924	62	37	F	F	0	B	0	3	1	2.5
1098	Amazon	Ecuador	Yasuni	T	Falling	11	7	2023	11:31		S	13	-1.052382532	-75.47239924	62	37	F	F	0	B	0	3	1
1099	Amazon	Ecuador	Yasuni	T	Falling	11	7	2023	11:46		S	13	-1.057365454	-75.48502807	38	49	F	F	0	B	0	3	1	2.5
1100	Amazon	Ecuador	Yasuni	T	Falling	11	7	2023	11:46		S	14	-1.057365454	-75.48502807	38	49	F	F	0	B	0	3	1
1101	Amazon	Ecuador	Yasuni	T	Falling	11	7	2023	12:05		S	14	-1.076734714	-75.48672983	38	37	F	F	0	B	0	3	1	2.5
1102	Amazon	Ecuador	Yasuni	T	Falling	11	7	2023	12:05		S	15	-1.076734714	-75.48672983	38	37	F	F	0	B	0	3	1
1103	Amazon	Ecuador	Yasuni	T	Falling	11	7	2023	12:19		S	15	-1.075990659	-75.50027461	48	33	F	F	0	B	0	3	1	2.5
1104	Amazon	Ecuador	Yasuni	T	Falling	11	7	2023	12:19		S	16	-1.075990659	-75.50027461	48	33	F	F	0	B	0	3	1
1105	Amazon	Ecuador	Yasuni	T	Falling	11	7	2023	12:30		S	16	-1.069927625	-75.50985478	30	24	F	F	0	B	0	3	1	2.4
1106	Amazon	Ecuador	Yasuni	T	Falling	11	7	2023	12:30		S	17	-1.069927625	-75.50985478	30	24	F	F	0	B	0	3	1
1107	Amazon	Ecuador	Yasuni	T	Falling	11	7	2023	12:48		S	17	-1.076755719	-75.5235266	45	42	F	F	0	B	0	3	1	2.5
1108	Amazon	Ecuador	Yasuni	T	Falling	11	7	2023	12:48		S	18	-1.076755719	-75.5235266	45	42	F	F	0	B	0	3	1
1109	Amazon	Ecuador	Yasuni	T	Falling	11	7	2023	13:01		S	18	-1.087240248	-75.52825607	42	24	F	F	0	B	0	3	1	2.5
1110	Amazon	Ecuador	Yasuni	T	Falling	11	7	2023	13:01		S	19	-1.087240248	-75.52825607	42	24	F	F	0	B	0	3	1
1111	Amazon	Ecuador	Yasuni	T	Falling	11	7	2023	13:14		S	19	-1.090304615	-75.54239468	53	21	F	F	0	B	0	3	1	2.5
1112	Amazon	Ecuador	Yasuni	T	Falling	11	7	2023	13:14		S	20	-1.090304615	-75.54239468	53	21	F	F	0	B	0	3	1
1113	Amazon	Ecuador	Yasuni	T	Falling	11	7	2023	13:29		S	20	-1.090338786	-75.55340492	83	18	F	F	0	B	0	3	1	2.5
1114	Amazon	Ecuador	Yasuni	T	Falling	11	7	2023	13:29		S	21	-1.090338786	-75.55340492	83	18	F	F	0	B	0	3	1
1115	Amazon	Ecuador	Yasuni	T	Falling	11	7	2023	13:42		S	21	-1.100316459	-75.55878156	45	26	F	F	0	B	0	3	1	2.5
1116	Amazon	Ecuador	Yasuni	T	Falling	11	7	2023	13:42		S	22	-1.100316459	-75.55878156	45	26	F	F	0	B	0	3	1
1117	Amazon	Ecuador	Yasuni	T	Falling	11	7	2023	13:50		S	22	-1.100161038	-75.56733806	29	47	F	F	0	B	1	3	2			20		0-100	2		1	Inia geoffrensis	1			12
1118	Amazon	Ecuador	Yasuni	T	Falling	11	7	2023	14:00		S	22	-1.105597209	-75.57239033	26	49	F	F	0	B	0	3	1	2.5
1119	Amazon	Ecuador	Yasuni	T	Falling	11	7	2023	14:00		S	23	-1.105597209	-75.57239033	26	49	F	F	0	B	0	3	1
1120	Amazon	Ecuador	Yasuni	T	Falling	11	7	2023	14:15		S	23	-1.103776894	-75.58213291	41	35	F	F	0	B	0	3	1	2.5
1121	Amazon	Ecuador	Yasuni	T	Falling	11	7	2023	14:15		S	24	-1.103776894	-75.58213291	41	35	F	F	0	B	0	3	1
1122	Amazon	Ecuador	Yasuni	T	Falling	11	7	2023	14:27		S	24	-1.097866651	-75.59563161	31	46	F	F	0	B	0	3	1	2.5
1123	Amazon	Ecuador	Yasuni	T	Falling	11	7	2023	14:27		S	25	-1.097866651	-75.59563161	31	46	F	F	0	B	0	3	1
1124	Amazon	Ecuador	Yasuni	T	Falling	11	7	2023	14:31		S	25	-1.094762802	-75.59962161	42	25	F	F	0	B	0	3	1			40		0-100	5		1	Inia geoffrensis	1		3	11.5
1125	Amazon	Ecuador	Yasuni	T	Falling	11	7	2023	14:43		S	25	-1.080332871	-75.60119164	33	37	F	F	0	B	0	3	1	2.5
1126	Amazon	Ecuador	Yasuni	T	Falling	11	7	2023	14:43		S	26	-1.080332871	-75.60119164	33	37	F	F	0	B	0	3	1
1127	Amazon	Ecuador	Yasuni	T	Falling	11	7	2023	14:57		S	26	-1.083560272	-75.61259784	40	29	F	F	0	B	0	3	1	2.5
1128	Amazon	Ecuador	Yasuni	T	Falling	11	7	2023	14:57		S	27	-1.083560272	-75.61259784	40	29	F	F	0	B	0	3	1
1129	Amazon	Ecuador	Yasuni	T	Falling	11	7	2023	15:10		S	27	-1.075867907	-75.62542188	34	35	F	F	0	B	1	3	1	2.5
1130	Amazon	Ecuador	Yasuni	T	Falling	11	7	2023	15:10		S	28	-1.075867907	-75.62542188	34	35	F	F	0	B	1	3	1
1131	Amazon	Ecuador	Yasuni	T	Falling	11	7	2023	15:24		S	28	-1.079747	-75.63480592	47	26	F	F	0	B	1	3	1	2.5
1132	Amazon	Ecuador	Yasuni	T	Falling	13	7	2023	9:22		S	1	-0.931688189	-75.38752052	59	38	A	T	0	B	0	3	1
1133	Amazon	Ecuador	Yasuni	T	Falling	13	7	2023	9:54		S	1	-0.941701614	-75.40236937	41	21	T	F	0	B	0	3	1			24	80	0-50	3		1	Inia geoffrensis	2		4	12
1134	Amazon	Ecuador	Yasuni	T	Falling	13	7	2023	9:54		S	1	-0.941701614	-75.40236937	41	21	T	F	0	B	0	3	1	2.8
1135	Amazon	Ecuador	Yasuni	T	Falling	13	7	2023	9:54		S	2	-0.941701614	-75.40236937	41	21	T	F	0	B	0	3	1
1136	Amazon	Ecuador	Yasuni	T	Falling	13	7	2023	10:10		S	2	-0.969158058	-75.41387694	57	33	F	F	0	B	1	2	2			25		0-50	3		1	Inia geoffrensis	2		1	12
1137	Amazon	Ecuador	Yasuni	T	Falling	13	7	2023	10:13		S	2	-0.966172958	-75.41038033	30	31	F	F	0	B	0	3	1	3.8
1138	Amazon	Ecuador	Yasuni	T	Falling	13	7	2023	10:13		S	3	-0.966172958	-75.41038033	30	31	F	F	0	B	0	3	1
1139	Amazon	Ecuador	Yasuni	T	Falling	13	7	2023	10:33		S	3	-0.981452056	-75.42138327	28	24	F	F	0	B	0	3	1	2.9
1140	Amazon	Ecuador	Yasuni	T	Falling	13	7	2023	10:33		S	4	-0.981452056	-75.42138327	28	24	F	F	0	B	0	3	1
1141	Amazon	Ecuador	Yasuni	T	Falling	13	7	2023	10:44		S	4	-0.994181131	-75.42224771	22	40	F	F	0	B	0	3	1	2.5
1142	Amazon	Ecuador	Yasuni	T	Falling	13	7	2023	10:44		S	5	-0.994181131	-75.42224771	22	40	F	F	0	B	0	3	1
1143	Amazon	Ecuador	Yasuni	T	Falling	13	7	2023	10:52		S	5	-1.014652192	-75.44004636	35	21	F	F	0	B	1	2	2			120		0-100	1		2	Sotalia fluviatilis	1			12
1144	Amazon	Ecuador	Yasuni	T	Falling	13	7	2023	11:01		S	5	-0.999418137	-75.43164068	32	47	F	F	0	B	0	3	1	2.8
1145	Amazon	Ecuador	Yasuni	T	Falling	13	7	2023	11:01		S	6	-0.999418137	-75.43164068	32	47	F	F	0	B	0	3	1
1146	Amazon	Ecuador	Yasuni	T	Falling	13	7	2023	11:14		S	6	-1.015195116	-75.43929145	31	23	F	F	0	B	0	3	1	2.5
1147	Amazon	Ecuador	Yasuni	T	Falling	13	7	2023	11:14		S	7	-1.015195116	-75.43929145	31	23	F	F	0	B	0	3	1
1148	Amazon	Ecuador	Yasuni	T	Falling	13	7	2023	11:27		S	7	-1.015166305	-75.4513352	39	19	F	F	0	B	0	3	1	2.5
1149	Amazon	Ecuador	Yasuni	T	Falling	13	7	2023	11:27		S	8	-1.015166305	-75.4513352	39	19	F	F	0	B	0	3	1
1150	Amazon	Ecuador	Yasuni	T	Falling	13	7	2023	11:41		S	8	-1.030554761	-75.45479769	30	36	F	F	0	B	0	3	1	2.6
1151	Amazon	Ecuador	Yasuni	T	Falling	13	7	2023	11:41		S	9	-1.030554761	-75.45479769	30	36	F	F	0	B	0	3	1
1152	Amazon	Ecuador	Yasuni	T	Falling	13	7	2023	11:55		S	9	-1.041978781	-75.47060909	35	33	F	F	0	B	0	3	1	2.5
1153	Amazon	Ecuador	Yasuni	T	Falling	13	7	2023	11:55		S	10	-1.041978781	-75.47060909	35	33	F	F	0	B	0	3	1
1154	Amazon	Ecuador	Yasuni	T	Falling	13	7	2023	12:08		S	10	-1.05166776	-75.47279461	35	52	F	F	0	B	0	3	1	2.9
1155	Amazon	Ecuador	Yasuni	T	Falling	13	7	2023	12:08		S	11	-1.05166776	-75.47279461	35	52	F	F	0	B	0	3	1
1156	Amazon	Ecuador	Yasuni	T	Falling	13	7	2023	12:24		S	11	-1.062576302	-75.48628719	56	32	F	F	0	B	0	3	1	2.8
1157	Amazon	Ecuador	Yasuni	T	Falling	13	7	2023	12:24		S	12	-1.062576302	-75.48628719	56	32	F	F	0	B	0	3	1
1158	Amazon	Ecuador	Yasuni	T	Falling	13	7	2023	12:38		S	12	-1.07865182	-75.49197014	16	15	F	F	0	B	0	3	1	2.5
1159	Amazon	Ecuador	Yasuni	T	Falling	13	7	2023	12:38		S	13	-1.07865182	-75.49197014	16	15	F	F	0	B	0	3	1
1160	Amazon	Ecuador	Yasuni	T	Falling	13	7	2023	12:52		S	13	-1.078776046	-75.50669248	15	38	F	F	0	B	0	3	1	2.5
1161	Amazon	Ecuador	Yasuni	T	Falling	13	7	2023	12:52		S	14	-1.078776046	-75.50669248	15	38	F	F	0	B	0	3	1
1162	Amazon	Ecuador	Yasuni	T	Falling	13	7	2023	13:10		S	14	-1.074595555	-75.51152732	36	38	F	F	0	B	0	3	1	2.5
1163	Amazon	Ecuador	Yasuni	T	Falling	13	7	2023	13:10		S	15	-1.074595555	-75.51152732	36	38	F	F	0	B	0	3	1
1164	Amazon	Ecuador	Yasuni	T	Falling	13	7	2023	13:24		S	15	-1.082238524	-75.52131649	17	39	F	F	0	B	0	3	1	2.5
1165	Amazon	Ecuador	Yasuni	T	Falling	13	7	2023	13:24		S	16	-1.082238524	-75.52131649	17	39	F	F	0	B	0	3	1
1166	Amazon	Ecuador	Yasuni	T	Falling	13	7	2023	13:38		S	16	-1.086660445	-75.53279489	27	26	F	F	0	B	0	3	1	3
1167	Amazon	Ecuador	Yasuni	T	Falling	13	7	2023	13:38		S	17	-1.086660445	-75.53279489	27	26	F	F	0	B	0	3	1
1168	Amazon	Ecuador	Yasuni	T	Falling	13	7	2023	13:52		S	17	-1.08787822	-75.55243378	15	56	F	F	0	B	0	3	1			60	80	0-50	3		1	Inia geoffrensis		4		12
1169	Amazon	Ecuador	Yasuni	T	Falling	13	7	2023	13:54		S	17	-1.08798753	-75.54836226	27	28	F	F	0	B	0	3	1	2.5
1170	Amazon	Ecuador	Yasuni	T	Falling	13	7	2023	13:54		S	18	-1.08798753	-75.54836226	27	28	F	F	0	B	0	3	1
1171	Amazon	Ecuador	Yasuni	T	Falling	13	7	2023	14:10		S	18	-1.091224097	-75.56028086	55	17	F	F	0	B	0	3	1	2.5
1172	Amazon	Ecuador	Yasuni	T	Falling	13	7	2023	14:10		S	19	-1.091224097	-75.56028086	55	17	F	F	0	B	0	3	1
1173	Amazon	Ecuador	Yasuni	T	Falling	13	7	2023	14:32		S	19	-1.102214833	-75.5664846	19	20	F	F	0	B	0	3	1	2.7
1174	Amazon	Ecuador	Yasuni	T	Falling	13	7	2023	14:32		S	20	-1.102214833	-75.5664846	19	20	F	F	0	B	0	3	1
1175	Amazon	Ecuador	Yasuni	T	Falling	13	7	2023	14:47		S	20	-1.102185531	-75.5776656	23	27	F	F	0	B	0	3	1	2.8
1176	Amazon	Ecuador	Yasuni	T	Falling	13	7	2023	14:47		S	21	-1.102185531	-75.5776656	23	27	F	F	0	B	0	3	1
1177	Amazon	Ecuador	Yasuni	T	Falling	13	7	2023	15:04		S	21	-1.10106127	-75.59012265	35	41	F	F	0	B	0	3	1	3
1178	Amazon	Ecuador	Yasuni	T	Falling	13	7	2023	15:04		S	22	-1.10106127	-75.59012265	35	41	F	F	0	B	0	3	1
1179	Amazon	Ecuador	Yasuni	T	Falling	13	7	2023	15:16		S	22	-1.087506602	-75.60301759	47	39	F	F	0	B	0	3	1	2.6
1180	Amazon	Ecuador	Yasuni	T	Falling	13	7	2023	15:16		S	23	-1.087506602	-75.60301759	47	39	F	F	0	B	0	3	1
1181	Amazon	Ecuador	Yasuni	T	Falling	13	7	2023	15:28		S	23	-1.07995214	-75.60502937	29	49	F	F	0	B	0	3	1	2.5
1182	Amazon	Ecuador	Yasuni	T	Falling	13	7	2023	15:28		S	24	-1.07995214	-75.60502937	29	49	F	F	0	B	0	3	1
1183	Amazon	Ecuador	Yasuni	T	Falling	13	7	2023	15:51		S	24	-1.076493063	-75.62089216	34	27	F	F	0	B	0	3	1	2.5
1184	Amazon	Ecuador	Yasuni	T	Falling	13	7	2023	15:51		S	25	-1.076493063	-75.62089216	34	27	F	F	0	B	0	3	1
1185	Amazon	Ecuador	Yasuni	T	Falling	13	7	2023	16:05		S	25	-1.077087525	-75.63355607	26	35	F	F	0	B	0	3	1	2.5
1186	Amazon	Ecuador	Yasuni	T	Falling	13	7	2023	16:05		S	26	-1.077087525	-75.63355607	26	35	F	F	0	B	0	3	1
1187	Amazon	Ecuador	Yasuni	T	Falling	13	7	2023	16:19		S	26	-1.079195267	-75.63424856	19	53	F	F	0	B	0	3	1	2.5
Legend
Habitat	River_Season	Event	TransectT = Type	TransectN = Number	Lon	Lat	DistP	DistS	Tport	Tstar	Rstate	WaterT	Glare_Strength	Sight	Platform	Transect_length	Angle_Side	Angle	Rdist	DOD	Group_Size	Calve	SpCODE	SpNAME	Coh	Observation_Status	Observer_number	Speed
T = Tributary	Dry	O = Observation	L = Line transect		Longitude	Latitude	Distance (m) from the ship to the shore on the port side	Distance (m) from the ship to the shore on the starboard side	Associated shore to the sighting left side	Associated shore to the sighting right side	River state	Water type	Increasing intensity level	Increasing level of observation quality	1 = Bow	2.5 km	S = Star (right)		Distance from Group Size in relation to the boat	0-50	Number of dolphins sighted	Presence of dolphin calves	1 = Inia geoffrensis		Level of group formation of individuals	C = Confirmation	Each observer should receive a permanent number during census	Boat speed Km/h
R = Main river	Raising	S = Strip (parallel) transect begining	S = Strip transect						A = atropizate	A = atropizate	0 = Calm	W = White	0 = normal	1 = poor visibility	2 = Stern		P = Port (left)			50-100		0 = No	2 = Sotalia fluviatilis		1 = Cohesion	NW = New
C = Confluence	Falling	E = Strip (parallel) transect ending							B = Beach	B = Beach	1 = Rushing	B = Black	1 = some shine	2 = moderate						100-150		1 = Yes			2 = No cohesion
CN = Channel	Flooded	L = Line transect begining							F = flooded forest	F = flooded forest	2 = Waves/turbulence	M = Mix	2 = moderate	3 = excellent						150-200
L = Lake		X = Line transect ending							G = grass	G = grass		C = Clear	3 = strong							>200
I = Island		N = navigation changing							P = flooded vegetation	P = flooded vegetation
									Rc = rock	Rc = rock
									S = strip of uncoverd land	S = strip of uncoverd land
									T = upland forest	T = upland forest
