# Supplementary material for: Western Amazon Basin limits: conservation status and distribution of river dolphins (Inia geoffrensis and Sotalia fluviatilis) in Ecuador
Source: PeerJ. 2026 Jul 29;14:e21586. doi: 10.7717/peerj.21586 (PMC13428540; doi:10.7717/peerj.21586)
Supplement: Supplemental Information 2 — These historical records, which form the basis for the Distribution Range Analysis in this study, include the following fields for each record: scientificName, recordedBy, River, decimalLatitude, decimalLongitude, and references. [file peerj-14-21586-s002.csv]

scientificName	recordedBy	River	decimalLatitude	decimalLongitude	references	number
Inia geoffrensis	Kapawi Lodge	Rio Capahuari	-2.541381	-76.859024	GBIF 2022	1
Inia geoffrensis	Demian Hiss	s/n	-0.004504	-76.175266	GBIF 2022	2
Inia geoffrensis	User 131771	Q. Juanillas	-0.407296	-75.8892	GBIF 2022	3
Inia geoffrensis	User 43964	Rio Cuyabeno	-0.033726	-76.176981	GBIF 2022	4
Inia geoffrensis	David Torres	s/n	-0.642668	-76.181336	GBIF 2022	5
Inia geoffrensis	David Torres	s/n	-0.622293	-76.132928	GBIF 2022	6
Inia geoffrensis	David Torres	Rio Tiputini	-0.626878	-76.064255	GBIF 2022	7
Inia geoffrensis	Zarah Sosa	Rio Rumiyacu	-0.912295	-75.904113	GBIF 2022	8
Inia geoffrensis	Jen Cross	RIO AGUARICO	-0.843166	-75.876123	GBIF 2022	9
Inia geoffrensis	Jen Cross	Rio Guepi	-0.121786	-75.622664	GBIF 2022	10
Inia geoffrensis	Merav Vonshak	s/n	-0.161303	-75.907294	GBIF 2022	11
Inia geoffrensis	Bruno Valarezo	Rio Tarapoa	-0.092626	-76.179389	GBIF 2022	12
Inia geoffrensis	Tyler Duby	Rio Tiputini	-0.698453	-76.00582	GBIF 2022	13
Inia geoffrensis	Merav Vonshak	Rio Sabalo	-0.360343	-75.870346	GBIF 2022	14
Inia geoffrensis	Merav Vonshak	Rio Sabalo	-0.362643	-75.92187	GBIF 2022	15
Inia geoffrensis	Clayton H. Ziemke	s/n	-0.715475	-76.129274	GBIF 2022	16
Inia geoffrensis	User 11766	Rio Cuyabeno	-0.029763	-76.181113	GBIF 2022	17
Inia geoffrensis	User 108957	Rio Cuyabeno	-0.020665	-76.184764	GBIF 2022	18
Inia geoffrensis	User 151483	Rio Cayabeno	-0.024462	-76.186409	GBIF 2022	19
Inia geoffrensis	User 100533	Rio Cuyabeno	-0.016948	-76.181818	GBIF 2022	20
Inia geoffrensis	User 100533	Rio Cuyabeno	-0.059018	-76.168236	GBIF 2022	21
Inia geoffrensis	User 131771	Q. Juanillas	-0.407295	-75.8893	GBIF 2022	22
Inia geoffrensis	User 41091	Rio Cuyabeno	-0.019168	-76.184317	GBIF 2022	23
Inia geoffrensis	User 41091	Rio Cuyabeno	-0.022082	-76.184881	GBIF 2022	24
Inia geoffrensis	User 121093	s/n	-0.010858	-76.179099	GBIF 2022	25
Inia geoffrensis	Galo Zapata Rios	RIO TIPUTINI	-0.823313	-75.601368	GBIF 2022	26
Inia geoffrensis	Nico Espinosaa	s/n	-0.125911	-76.275265	GBIF 2022	27
Inia geoffrensis	Marius Leonard Schon	RIO AGUARICO	-0.299943	-75.887304	GBIF 2022	28
Inia geoffrensis	Marius Leonard Schon	RIO AGUARICO	-0.265586	-75.900938	GBIF 2022	29
Inia geoffrensis	A. Bravo	s/n	-0.142	-75.63	GBIF 2022	30
Inia geoffrensis	A. Bravo	s/n	-0.4816	-75.3442	GBIF 2022	31
Inia geoffrensis	Jens-Christian Svenning	Rio Cuyabeno	-0.047259	-76.166993	GBIF 2022	32
Inia geoffrensis	Jorge Brito	RIO NAPO	-0.885278	-75.417066	GBIF 2022	33
Inia geoffrensis	Jorge Brito	RIO NAPO	-0.819722	-75.539543	GBIF 2022	34
Inia geoffrensis	Galo Zapata Rios	Rio Cuyabeno	-0.031604	-76.161421	GBIF 2022	35
Inia geoffrensis	Galo Zapata Rios	RIO AGUARICO	-0.873028	-75.216164	GBIF 2022	36
Inia geoffrensis	Oliver Angus	Rio Cuyabeno	-0.122039	-76.041259	GBIF 2022	37
Inia geoffrensis	Per Nikolaj Bukh	Rio Cuyabeno	-0.065667	-76.166442	GBIF 2022	38
Inia geoffrensis	willvuyk	s/n	-0.712273	-76.091543	GBIF 2022	39
Inia geoffrensis	Jan Ebr	s/n	-0.23612	-76.147103	GBIF 2022	40
Inia geoffrensis	Ryan Sawby	s/n	-0.669	-76.249	GBIF 2022	41
Inia geoffrensis	User 68780	Rio Cuyabeno	-0.019433	-76.184546	GBIF 2022	42
Inia geoffrensis	User 4072	Rio Cuyabeno	-0.0155	-76.1822	GBIF 2022	43
Inia geoffrensis	User 2799	Rio Cuyabeno	-0.016674	-76.18103	GBIF 2022	44
Inia geoffrensis	User 44897	Rio Cuyabeno	-0.019398	-76.184521	GBIF 2022	45
Inia geoffrensis	User 10551	s/n	-0.295	-75.8	GBIF 2022	46
Inia geoffrensis	User 43964	Rio Cuyabeno	-0.045706	-76.162323	GBIF 2022	47
Inia geoffrensis	User 5001	Q. Balata	-0.199127	-76.05423	GBIF 2022	48
Inia geoffrensis	lmaycollado	RIO NAPO	-0.632379	-75.725027	GBIF 2022	49
Inia geoffrensis	Ryan Sawby	RIO AGUARICO	-0.732607	-75.243055	GBIF 2022	50
Inia geoffrensis	Andres Leon-Reyes	s/n	-0.596191	-76.202649	GBIF 2022	51
Inia geoffrensis	Josh Cantor	s/n	-0.494258	-76.008325	GBIF 2022	52
Inia geoffrensis	Kai Squires	Rio Cuyabeno	-0.07829	-76.132007	GBIF 2022	53
Inia geoffrensis	Tristan Jobin	RIO NAPO	-0.44573	-76.712206	GBIF 2022	54
Inia geoffrensis	Babette Kohler	s/n	-0.574126	-75.447237	GBIF 2022	55
Inia geoffrensis	Judy Gallagher	Rio Cuyabeno	-0.032648	-76.156155	GBIF 2022	56
Inia geoffrensis	Felipe Campos	Rio Cocaya	-0.929497	-75.291382	GBIF 2022	57
Inia geoffrensis	Judy Gallagher	Rio Aguas Negras	-0.166095	-76.048669	GBIF 2022	58
Inia geoffrensis	bryncel	s/n	-0.745638	-75.304173	GBIF 2022	59
Inia geoffrensis	Ulises Balza	RIO TIPUTINI	-0.856337	-75.541695	GBIF 2022	60
Inia geoffrensis	thibaut-pilatte	RIO AGUARICO	-0.284648	-75.950096	GBIF 2022	61
Inia geoffrensis	Damon Tighe	s/n	-0.03806	-76.198246	GBIF 2022	62
Inia geoffrensis	cstobie	RIO NAPO	-0.497066	-76.296535	GBIF 2022	63
Inia geoffrensis	danielboyes	Rio San MIGUEL	0.105526	-75.881158	GBIF 2022	64
Inia geoffrensis	alexwcranston	s/n	-0.346	-75.708	GBIF 2022	65
Inia geoffrensis	Julien Renoult	s/n	-0.137249	-76.185795	GBIF 2022	66
Inia geoffrensis	pfaucher	Rio Cuyabeno	-0.116182	-76.111043	GBIF 2022	67
Inia geoffrensis	Diego Balbuena	s/n	-2.582744	-76.807905	GBIF 2022	68
Inia geoffrensis	Victor Utreras	RIO AGUARICO	-0.654343898	-75.26248405	Victor Utreras, 1996	69
Inia geoffrensis	Victor Utreras	RIO AGUARICO	-0.6555292	-75.25919158	Victor Utreras, 1996	70
Inia geoffrensis	Victor Utreras	RIO AGUARICO	-0.650229312	-75.25848458	Victor Utreras, 1996	71
Inia geoffrensis	Victor Utreras	RIO AGUARICO	-0.643047294	-75.25785266	Victor Utreras, 1996	72
Inia geoffrensis	Victor Utreras	RIO AGUARICO	-0.64431675	-75.25496822	Victor Utreras, 1996	73
Inia geoffrensis	Victor Utreras	RIO AGUARICO	-0.646078701	-75.25284831	Victor Utreras, 1996	74
Inia geoffrensis	Victor Utreras	RIO AGUARICO	-0.647009145	-75.25050756	Victor Utreras, 1996	75
Inia geoffrensis	Victor Utreras	RIO AGUARICO	-0.64630296	-75.24821988	Victor Utreras, 1996	76
Inia geoffrensis	Victor Utreras	RIO AGUARICO	-0.643765526	-75.24975487	Victor Utreras, 1996	77
Inia geoffrensis	Victor Utreras	RIO AGUARICO	-0.641581526	-75.25042598	Victor Utreras, 1996	78
Inia geoffrensis	Victor Utreras	RIO AGUARICO	-0.640224053	-75.24828408	Victor Utreras, 1996	79
Inia geoffrensis	Victor Utreras	RIO AGUARICO	-0.638539463	-75.24573438	Victor Utreras, 1996	80
Inia geoffrensis	Victor Utreras	RIO AGUARICO	-0.63954887	-75.24370039	Victor Utreras, 1996	81
Inia geoffrensis	Victor Utreras	RIO AGUARICO	-0.642025483	-75.24271406	Victor Utreras, 1996	82
Inia geoffrensis	Victor Utreras	RIO AGUARICO	-0.643519589	-75.24209037	Victor Utreras, 1996	83
Inia geoffrensis	Victor Utreras	RIO AGUARICO	-0.64437087	-75.240347	Victor Utreras, 1996	84
Inia geoffrensis	Victor Utreras	RIO AGUARICO	-0.641825058	-75.23930973	Victor Utreras, 1996	85
Inia geoffrensis	Victor Utreras	RIO AGUARICO	-0.644894808	-75.23699638	Victor Utreras, 1996	86
Inia geoffrensis	Victor Utreras	RIO AGUARICO	-0.645543872	-75.23234927	Victor Utreras, 1996	87
Inia geoffrensis	Victor Utreras	RIO AGUARICO	-0.640620386	-75.23543952	Victor Utreras, 1996	88
Inia geoffrensis	Victor Utreras	RIO AGUARICO	-0.635701124	-75.23383822	Victor Utreras, 1996	89
Inia geoffrensis	Victor Utreras	RIO AGUARICO	-0.632983282	-75.23333275	Victor Utreras, 1996	90
Inia geoffrensis	Victor Utreras	RIO AGUARICO	-0.630517775	-75.23281897	Victor Utreras, 1996	91
Inia geoffrensis	Victor Utreras	RIO AGUARICO	-0.629270591	-75.22949696	Victor Utreras, 1996	92
Inia geoffrensis	Victor Utreras	RIO AGUARICO	-0.628429087	-75.22374055	Victor Utreras, 1996	93
Inia geoffrensis	Victor Utreras	RIO AGUARICO	-0.626530953	-75.22755908	Victor Utreras, 1996	94
Inia geoffrensis	Victor Utreras	RIO AGUARICO	-0.623532197	-75.22404549	Victor Utreras, 1996	95
Inia geoffrensis	Victor Utreras	RIO AGUARICO	-0.622461267	-75.22721511	Victor Utreras, 1996	96
Inia geoffrensis	Victor Utreras	s/n	-0.618758722	-75.22641918	Victor Utreras, 1996	97
Inia geoffrensis	Victor Utreras	s/n	-0.619427824	-75.22893588	Victor Utreras, 1996	98
Inia geoffrensis	Victor Utreras	s/n	-0.616223429	-75.23036959	Victor Utreras, 1996	99
Inia geoffrensis	Victor Utreras	s/n	-0.614789882	-75.23335357	Victor Utreras, 1996	100
Inia geoffrensis	Victor Utreras	s/n	-0.611897486	-75.23411652	Victor Utreras, 1996	101
Inia geoffrensis	Victor Utreras	s/n	-0.606979783	-75.23408956	Victor Utreras, 1996	102
Inia geoffrensis	Victor Utreras	s/n	-0.604140208	-75.22956779	Victor Utreras, 1996	103
Inia geoffrensis	Victor Utreras	s/n	-0.6030213	-75.23623693	Victor Utreras, 1996	104
Inia geoffrensis	Victor Utreras	s/n	-0.601229121	-75.24216322	Victor Utreras, 1996	105
Inia geoffrensis	Victor Utreras	s/n	-0.596608274	-75.24424682	Victor Utreras, 1996	106
Inia geoffrensis	Victor Utreras	s/n	-0.588822615	-75.24492557	Victor Utreras, 1996	107
Inia geoffrensis	Victor Utreras	s/n	-0.580979972	-75.25183417	Victor Utreras, 1996	108
Inia geoffrensis	Victor Utreras	s/n	-0.571526351	-75.25905223	Victor Utreras, 1996	109
Inia geoffrensis	Victor Utreras	Rio Lagartococha	-0.578762808	-75.24311179	Victor Utreras, 1996	110
Inia geoffrensis	Victor Utreras	Rio Lagartococha	-0.578941322	-75.2353604	Victor Utreras, 1996	111
Inia geoffrensis	Victor Utreras	Rio Lagartococha	-0.573077046	-75.23002244	Victor Utreras, 1996	112
Inia geoffrensis	Victor Utreras	Rio Lagartococha	-0.569084557	-75.23396632	Victor Utreras, 1996	113
Inia geoffrensis	Victor Utreras	Rio Lagartococha	-0.569899487	-75.22887326	Victor Utreras, 1996	114
Inia geoffrensis	Victor Utreras	Rio Lagartococha	-0.563991202	-75.23030714	Victor Utreras, 1996	115
Inia geoffrensis	Victor Utreras	Rio Lagartococha	-0.55965223	-75.2307779	Victor Utreras, 1996	116
Inia geoffrensis	Victor Utreras	Rio Lagartococha	-0.555611156	-75.23252939	Victor Utreras, 1996	117
Inia geoffrensis	Victor Utreras	Rio Lagartococha	-0.554603088	-75.23605657	Victor Utreras, 1996	118
Inia geoffrensis	Victor Utreras	Rio Lagartococha	-0.553405849	-75.23057568	Victor Utreras, 1996	119
Inia geoffrensis	Victor Utreras	Rio Lagartococha	-0.551319218	-75.22942152	Victor Utreras, 1996	120
Inia geoffrensis	Victor Utreras	Rio Lagartococha	-0.549795721	-75.2301942	Victor Utreras, 1996	121
Inia geoffrensis	Victor Utreras	Rio Lagartococha	-0.564507841	-75.23370846	Victor Utreras, 1996	122
Inia geoffrensis	Victor Utreras	RIO AGUARICO	-0.654343897	-75.26248406	Victor Utreras, 1996	123
Inia geoffrensis	Victor Utreras	RIO AGUARICO	-0.6555293	-75.25919157	Victor Utreras, 1996	124
Inia geoffrensis	Victor Utreras	RIO AGUARICO	-0.650229311	-75.25848459	Victor Utreras, 1996	125
Inia geoffrensis	Victor Utreras	RIO AGUARICO	-0.643047293	-75.25785265	Victor Utreras, 1996	126
Inia geoffrensis	Victor Utreras	RIO AGUARICO	-0.644316751	-75.25496823	Victor Utreras, 1996	127
Inia geoffrensis	Victor Utreras	RIO AGUARICO	-0.646078702	-75.25284832	Victor Utreras, 1996	128
Inia geoffrensis	Victor Utreras	RIO AGUARICO	-0.647009144	-75.25050757	Victor Utreras, 1996	129
Inia geoffrensis	Victor Utreras	RIO AGUARICO	-0.64630295	-75.24821989	Victor Utreras, 1996	130
Inia geoffrensis	Victor Utreras	RIO AGUARICO	-0.643765527	-75.24975486	Victor Utreras, 1996	131
Inia geoffrensis	Victor Utreras	RIO AGUARICO	-0.641581525	-75.25042597	Victor Utreras, 1996	132
Inia geoffrensis	Victor Utreras	RIO AGUARICO	-0.640224052	-75.24828407	Victor Utreras, 1996	133
Inia geoffrensis	Victor Utreras	RIO AGUARICO	-0.638539462	-75.24573437	Victor Utreras, 1996	134
Inia geoffrensis	Victor Utreras	RIO AGUARICO	-0.63954886	-75.24370038	Victor Utreras, 1996	135
Inia geoffrensis	Victor Utreras	RIO AGUARICO	-0.642025484	-75.24271407	Victor Utreras, 1996	136
Inia geoffrensis	Victor Utreras	RIO AGUARICO	-0.643519588	-75.24209038	Victor Utreras, 1996	137
Inia geoffrensis	Victor Utreras	RIO AGUARICO	-0.64437086	-75.240346	Victor Utreras, 1996	138
Inia geoffrensis	Victor Utreras	RIO AGUARICO	-0.641825057	-75.23930974	Victor Utreras, 1996	139
Inia geoffrensis	Victor Utreras	RIO AGUARICO	-0.644894809	-75.23699639	Victor Utreras, 1996	140
Inia geoffrensis	Victor Utreras	RIO AGUARICO	-0.645543871	-75.23234926	Victor Utreras, 1996	141
Inia geoffrensis	Victor Utreras	RIO AGUARICO	-0.640620385	-75.23543951	Victor Utreras, 1996	142
Inia geoffrensis	Victor Utreras	RIO AGUARICO	-0.635701123	-75.23383823	Victor Utreras, 1996	143
Inia geoffrensis	Victor Utreras	RIO AGUARICO	-0.63298328	-75.23333275	Victor Utreras, 1996	144
Inia geoffrensis	Victor Utreras	RIO AGUARICO	-0.630517775	-75.23281897	Victor Utreras, 1996	145
Inia geoffrensis	Victor Utreras	RIO AGUARICO	-0.629270591	-75.22949696	Victor Utreras, 1996	146
Inia geoffrensis	Victor Utreras	RIO AGUARICO	-0.628429087	-75.22374055	Victor Utreras, 1996	147
Inia geoffrensis	Victor Utreras	RIO AGUARICO	-0.626530953	-75.22755908	Victor Utreras, 1996	148
Inia geoffrensis	Victor Utreras	RIO AGUARICO	-0.623532197	-75.22404549	Victor Utreras, 1996	149
Inia geoffrensis	Victor Utreras	RIO AGUARICO	-0.622461267	-75.22721511	Victor Utreras, 1996	150
Inia geoffrensis	Victor Utreras	s/n	-0.618758722	-75.22641918	Victor Utreras, 1996	151
Inia geoffrensis	Victor Utreras	s/n	-0.619427824	-75.22893588	Victor Utreras, 1996	152
Inia geoffrensis	Victor Utreras	s/n	-0.616223429	-75.23036959	Victor Utreras, 1996	153
Inia geoffrensis	Victor Utreras	s/n	-0.614789882	-75.23335357	Victor Utreras, 1996	154
Inia geoffrensis	Victor Utreras	s/n	-0.611897486	-75.23411652	Victor Utreras, 1996	155
Inia geoffrensis	Victor Utreras	s/n	-0.606979783	-75.23408956	Victor Utreras, 1996	156
Inia geoffrensis	Victor Utreras	s/n	-0.604140208	-75.22956779	Victor Utreras, 1996	157
Inia geoffrensis	Victor Utreras	s/n	-0.6030213	-75.23623693	Victor Utreras, 1996	158
Inia geoffrensis	Victor Utreras	s/n	-0.601229121	-75.24216322	Victor Utreras, 1996	159
Inia geoffrensis	Victor Utreras	s/n	-0.596608274	-75.24424682	Victor Utreras, 1996	160
Inia geoffrensis	Victor Utreras	s/n	-0.588822615	-75.24492557	Victor Utreras, 1996	161
Inia geoffrensis	Victor Utreras	s/n	-0.580979972	-75.25183417	Victor Utreras, 1996	162
Inia geoffrensis	Victor Utreras	s/n	-0.571526351	-75.25905223	Victor Utreras, 1996	163
Inia geoffrensis	Victor Utreras	Rio Lagartococha	-0.578762808	-75.24311179	Victor Utreras, 1996	164
Inia geoffrensis	Victor Utreras	Rio Lagartococha	-0.578941322	-75.2353604	Victor Utreras, 1996	165
Inia geoffrensis	Victor Utreras	Rio Lagartococha	-0.573077046	-75.23002244	Victor Utreras, 1996	166
Inia geoffrensis	Victor Utreras	Rio Lagartococha	-0.569084557	-75.23396632	Victor Utreras, 1996	167
Inia geoffrensis	Victor Utreras	Rio Lagartococha	-0.569899487	-75.22887326	Victor Utreras, 1996	168
Inia geoffrensis	Victor Utreras	Rio Lagartococha	-0.563991202	-75.23030714	Victor Utreras, 1996	169
Inia geoffrensis	Victor Utreras	Rio Lagartococha	-0.55965223	-75.2307779	Victor Utreras, 1996	170
Inia geoffrensis	Victor Utreras	Rio Lagartococha	-0.555611156	-75.23252939	Victor Utreras, 1996	171
Inia geoffrensis	Victor Utreras	Rio Lagartococha	-0.554603088	-75.23605657	Victor Utreras, 1996	172
Inia geoffrensis	Victor Utreras	Rio Lagartococha	-0.553405849	-75.23057568	Victor Utreras, 1996	173
Inia geoffrensis	Victor Utreras	Rio Lagartococha	-0.551319218	-75.22942152	Victor Utreras, 1996	174
Inia geoffrensis	Victor Utreras	Rio Lagartococha	-0.549795721	-75.2301942	Victor Utreras, 1996	175
Inia geoffrensis	Victor Utreras	Rio Lagartococha	-0.564507841	-75.23370846	Victor Utreras, 1996	176
Inia geoffrensis	Victor Utreras	RIO AGUARICO	-0.654343897	-75.26248406	Victor Utreras, 1996	177
Inia geoffrensis	Victor Utreras	RIO AGUARICO	-0.6555293	-75.25919157	Victor Utreras, 1996	178
Inia geoffrensis	Victor Utreras	RIO AGUARICO	-0.650229311	-75.25848459	Victor Utreras, 1996	179
Inia geoffrensis	Victor Utreras	RIO AGUARICO	-0.643047293	-75.25785265	Victor Utreras, 1996	180
Inia geoffrensis	Victor Utreras	RIO AGUARICO	-0.644316751	-75.25496823	Victor Utreras, 1996	181
Inia geoffrensis	Victor Utreras	RIO AGUARICO	-0.646078702	-75.25284832	Victor Utreras, 1996	182
Inia geoffrensis	Victor Utreras	RIO AGUARICO	-0.647009144	-75.25050757	Victor Utreras, 1996	183
Inia geoffrensis	Victor Utreras	RIO AGUARICO	-0.64630295	-75.24821989	Victor Utreras, 1996	184
Inia geoffrensis	Victor Utreras	RIO AGUARICO	-0.643765527	-75.24975486	Victor Utreras, 1996	185
Inia geoffrensis	Victor Utreras	RIO AGUARICO	-0.641581525	-75.25042597	Victor Utreras, 1996	186
Inia geoffrensis	Victor Utreras	RIO AGUARICO	-0.640224052	-75.24828407	Victor Utreras, 1996	187
Inia geoffrensis	Victor Utreras	RIO AGUARICO	-0.638539462	-75.24573437	Victor Utreras, 1996	188
Inia geoffrensis	Victor Utreras	RIO AGUARICO	-0.63954886	-75.24370038	Victor Utreras, 1996	189
Inia geoffrensis	Victor Utreras	RIO AGUARICO	-0.642025484	-75.24271407	Victor Utreras, 1996	190
Inia geoffrensis	Victor Utreras	RIO AGUARICO	-0.643519588	-75.24209038	Victor Utreras, 1996	191
Inia geoffrensis	Victor Utreras	RIO AGUARICO	-0.64437086	-75.240346	Victor Utreras, 1996	192
Inia geoffrensis	Victor Utreras	RIO AGUARICO	-0.641825057	-75.23930974	Victor Utreras, 1996	193
Inia geoffrensis	Victor Utreras	RIO AGUARICO	-0.644894809	-75.23699639	Victor Utreras, 1996	194
Inia geoffrensis	Victor Utreras	RIO AGUARICO	-0.645543871	-75.23234926	Victor Utreras, 1996	195
Inia geoffrensis	Victor Utreras	RIO AGUARICO	-0.640620385	-75.23543951	Victor Utreras, 1996	196
Inia geoffrensis	Victor Utreras	RIO AGUARICO	-0.635701123	-75.23383823	Victor Utreras, 1996	197
Inia geoffrensis	Victor Utreras	RIO AGUARICO	-0.63298328	-75.23333275	Victor Utreras, 1996	198
Inia geoffrensis	Victor Utreras	RIO AGUARICO	-0.630517775	-75.23281897	Victor Utreras, 1996	199
Inia geoffrensis	Victor Utreras	RIO AGUARICO	-0.629270591	-75.22949696	Victor Utreras, 1996	200
Inia geoffrensis	Victor Utreras	RIO AGUARICO	-0.628429087	-75.22374055	Victor Utreras, 1996	201
Inia geoffrensis	Victor Utreras	RIO AGUARICO	-0.626530953	-75.22755908	Victor Utreras, 1996	202
Inia geoffrensis	Victor Utreras	RIO AGUARICO	-0.623532197	-75.22404549	Victor Utreras, 1996	203
Inia geoffrensis	Victor Utreras	RIO AGUARICO	-0.622461267	-75.22721511	Victor Utreras, 1996	204
Inia geoffrensis	Victor Utreras	s/n	-0.618758722	-75.22641918	Victor Utreras, 1996	205
Inia geoffrensis	Victor Utreras	s/n	-0.619427824	-75.22893588	Victor Utreras, 1996	206
Inia geoffrensis	Victor Utreras	s/n	-0.616223429	-75.23036959	Victor Utreras, 1996	207
Inia geoffrensis	Victor Utreras	s/n	-0.614789882	-75.23335357	Victor Utreras, 1996	208
Inia geoffrensis	Victor Utreras	s/n	-0.611897486	-75.23411652	Victor Utreras, 1996	209
Inia geoffrensis	Victor Utreras	s/n	-0.606979783	-75.23408956	Victor Utreras, 1996	210
Inia geoffrensis	Victor Utreras	s/n	-0.604140208	-75.22956779	Victor Utreras, 1996	211
Inia geoffrensis	Victor Utreras	s/n	-0.6030213	-75.23623693	Victor Utreras, 1996	212
Inia geoffrensis	Victor Utreras	s/n	-0.601229121	-75.24216322	Victor Utreras, 1996	213
Inia geoffrensis	Victor Utreras	s/n	-0.596608274	-75.24424682	Victor Utreras, 1996	214
Inia geoffrensis	Victor Utreras	s/n	-0.588822615	-75.24492557	Victor Utreras, 1996	215
Inia geoffrensis	Victor Utreras	s/n	-0.580979972	-75.25183417	Victor Utreras, 1996	216
Inia geoffrensis	Victor Utreras	s/n	-0.571526351	-75.25905223	Victor Utreras, 1996	217
Inia geoffrensis	Victor Utreras	Rio Lagartococha	-0.578762808	-75.24311179	Victor Utreras, 1996	218
Inia geoffrensis	Victor Utreras	Rio Lagartococha	-0.578941322	-75.2353604	Victor Utreras, 1996	219
Inia geoffrensis	Victor Utreras	Rio Lagartococha	-0.573077046	-75.23002244	Victor Utreras, 1996	220
Inia geoffrensis	Victor Utreras	Rio Lagartococha	-0.569084557	-75.23396632	Victor Utreras, 1996	221
Inia geoffrensis	Victor Utreras	Rio Lagartococha	-0.569899487	-75.22887326	Victor Utreras, 1996	222
Inia geoffrensis	Victor Utreras	Rio Lagartococha	-0.563991202	-75.23030714	Victor Utreras, 1996	223
Inia geoffrensis	Victor Utreras	Rio Lagartococha	-0.55965223	-75.2307779	Victor Utreras, 1996	224
Inia geoffrensis	Victor Utreras	Rio Lagartococha	-0.555611156	-75.23252939	Victor Utreras, 1996	225
Inia geoffrensis	Victor Utreras	Rio Lagartococha	-0.554603088	-75.23605657	Victor Utreras, 1996	226
Inia geoffrensis	Victor Utreras	Rio Lagartococha	-0.553405849	-75.23057568	Victor Utreras, 1996	227
Inia geoffrensis	Victor Utreras	Rio Lagartococha	-0.551319218	-75.22942152	Victor Utreras, 1996	228
Inia geoffrensis	Victor Utreras	Rio Lagartococha	-0.549795721	-75.2301942	Victor Utreras, 1996	229
Inia geoffrensis	Victor Utreras	Rio Lagartococha	-0.564507841	-75.23370846	Victor Utreras, 1996	230
Inia geoffrensis	Victor Utreras	RIO AGUARICO	-0.654343897	-75.26248406	Victor Utreras, 1996	231
Inia geoffrensis	Victor Utreras	RIO AGUARICO	-0.6555293	-75.25919157	Victor Utreras, 1996	232
Inia geoffrensis	Victor Utreras	RIO AGUARICO	-0.650229311	-75.25848459	Victor Utreras, 1996	233
Inia geoffrensis	Victor Utreras	RIO AGUARICO	-0.643047293	-75.25785265	Victor Utreras, 1996	234
Inia geoffrensis	Victor Utreras	RIO AGUARICO	-0.644316751	-75.25496823	Victor Utreras, 1996	235
Inia geoffrensis	Victor Utreras	RIO AGUARICO	-0.646078702	-75.25284832	Victor Utreras, 1996	236
Inia geoffrensis	Victor Utreras	RIO AGUARICO	-0.647009144	-75.25050757	Victor Utreras, 1996	237
Inia geoffrensis	Victor Utreras	RIO AGUARICO	-0.64630295	-75.24821989	Victor Utreras, 1996	238
Inia geoffrensis	Victor Utreras	RIO AGUARICO	-0.643765527	-75.24975486	Victor Utreras, 1996	239
Inia geoffrensis	Victor Utreras	RIO AGUARICO	-0.641581525	-75.25042597	Victor Utreras, 1996	240
Inia geoffrensis	Victor Utreras	RIO AGUARICO	-0.640224052	-75.24828407	Victor Utreras, 1996	241
Inia geoffrensis	Victor Utreras	RIO AGUARICO	-0.638539462	-75.24573437	Victor Utreras, 1996	242
Inia geoffrensis	Victor Utreras	RIO AGUARICO	-0.63954886	-75.24370038	Victor Utreras, 1996	243
Inia geoffrensis	Victor Utreras	RIO AGUARICO	-0.642025484	-75.24271407	Victor Utreras, 1996	244
Inia geoffrensis	Victor Utreras	RIO AGUARICO	-0.643519588	-75.24209038	Victor Utreras, 1996	245
Inia geoffrensis	Victor Utreras	RIO AGUARICO	-0.64437086	-75.240346	Victor Utreras, 1996	246
Inia geoffrensis	Victor Utreras	RIO AGUARICO	-0.641825057	-75.23930974	Victor Utreras, 1996	247
Inia geoffrensis	Victor Utreras	RIO AGUARICO	-0.644894809	-75.23699639	Victor Utreras, 1996	248
Inia geoffrensis	Victor Utreras	RIO AGUARICO	-0.645543871	-75.23234926	Victor Utreras, 1996	249
Inia geoffrensis	Victor Utreras	RIO AGUARICO	-0.640620385	-75.23543951	Victor Utreras, 1996	250
Inia geoffrensis	Victor Utreras	RIO AGUARICO	-0.635701123	-75.23383823	Victor Utreras, 1996	251
Inia geoffrensis	Victor Utreras	RIO AGUARICO	-0.63298328	-75.23333275	Victor Utreras, 1996	252
Inia geoffrensis	Victor Utreras	RIO AGUARICO	-0.630517775	-75.23281897	Victor Utreras, 1996	253
Inia geoffrensis	Victor Utreras	RIO AGUARICO	-0.629270591	-75.22949696	Victor Utreras, 1996	254
Inia geoffrensis	Victor Utreras	RIO AGUARICO	-0.628429087	-75.22374055	Victor Utreras, 1996	255
Inia geoffrensis	Victor Utreras	RIO AGUARICO	-0.626530953	-75.22755908	Victor Utreras, 1996	256
Inia geoffrensis	Victor Utreras	RIO AGUARICO	-0.623532197	-75.22404549	Victor Utreras, 1996	257
Inia geoffrensis	Victor Utreras	RIO AGUARICO	-0.622461267	-75.22721511	Victor Utreras, 1996	258
Inia geoffrensis	Victor Utreras	s/n	-0.618758722	-75.22641918	Victor Utreras, 1996	259
Inia geoffrensis	Victor Utreras	s/n	-0.619427824	-75.22893588	Victor Utreras, 1996	260
Inia geoffrensis	Victor Utreras	s/n	-0.616223429	-75.23036959	Victor Utreras, 1996	261
Inia geoffrensis	Victor Utreras	s/n	-0.614789882	-75.23335357	Victor Utreras, 1996	262
Inia geoffrensis	Victor Utreras	s/n	-0.611897486	-75.23411652	Victor Utreras, 1996	263
Inia geoffrensis	Victor Utreras	s/n	-0.606979783	-75.23408956	Victor Utreras, 1996	264
Inia geoffrensis	Victor Utreras	s/n	-0.604140208	-75.22956779	Victor Utreras, 1996	265
Inia geoffrensis	Victor Utreras	s/n	-0.6030213	-75.23623693	Victor Utreras, 1996	266
Inia geoffrensis	Victor Utreras	s/n	-0.601229121	-75.24216322	Victor Utreras, 1996	267
Inia geoffrensis	Victor Utreras	s/n	-0.596608274	-75.24424682	Victor Utreras, 1996	268
Inia geoffrensis	Victor Utreras	s/n	-0.588822615	-75.24492557	Victor Utreras, 1996	269
Inia geoffrensis	Victor Utreras	s/n	-0.580979972	-75.25183417	Victor Utreras, 1996	270
Inia geoffrensis	Victor Utreras	s/n	-0.571526351	-75.25905223	Victor Utreras, 1996	271
Inia geoffrensis	Victor Utreras	Rio Lagartococha	-0.578762808	-75.24311179	Victor Utreras, 1996	272
Inia geoffrensis	Victor Utreras	Rio Lagartococha	-0.578941322	-75.2353604	Victor Utreras, 1996	273
Inia geoffrensis	Victor Utreras	Rio Lagartococha	-0.573077046	-75.23002244	Victor Utreras, 1996	274
Inia geoffrensis	Victor Utreras	Rio Lagartococha	-0.569084557	-75.23396632	Victor Utreras, 1996	275
Inia geoffrensis	Victor Utreras	Rio Lagartococha	-0.569899487	-75.22887326	Victor Utreras, 1996	276
Inia geoffrensis	Victor Utreras	Rio Lagartococha	-0.563991202	-75.23030714	Victor Utreras, 1996	277
Inia geoffrensis	Victor Utreras	Rio Lagartococha	-0.55965223	-75.2307779	Victor Utreras, 1996	278
Inia geoffrensis	Victor Utreras	Rio Lagartococha	-0.555611156	-75.23252939	Victor Utreras, 1996	279
Inia geoffrensis	Victor Utreras	Rio Lagartococha	-0.554603088	-75.23605657	Victor Utreras, 1996	280
Inia geoffrensis	Victor Utreras	Rio Lagartococha	-0.553405849	-75.23057568	Victor Utreras, 1996	281
Inia geoffrensis	Victor Utreras	Rio Lagartococha	-0.551319218	-75.22942152	Victor Utreras, 1996	282
Inia geoffrensis	Victor Utreras	Rio Lagartococha	-0.549795721	-75.2301942	Victor Utreras, 1996	283
Inia geoffrensis	Victor Utreras	Rio Lagartococha	-0.564507841	-75.23370846	Victor Utreras, 1996	284
Inia geoffrensis	Victor Utreras	RIO AGUARICO	-0.654343897	-75.26248406	Victor Utreras, 1996	285
Inia geoffrensis	Victor Utreras	RIO AGUARICO	-0.6555293	-75.25919157	Victor Utreras, 1996	286
Inia geoffrensis	Victor Utreras	RIO AGUARICO	-0.650229311	-75.25848459	Victor Utreras, 1996	287
Inia geoffrensis	Victor Utreras	RIO AGUARICO	-0.643047293	-75.25785265	Victor Utreras, 1996	288
Inia geoffrensis	Victor Utreras	RIO AGUARICO	-0.644316751	-75.25496823	Victor Utreras, 1996	289
Inia geoffrensis	Victor Utreras	RIO AGUARICO	-0.646078702	-75.25284832	Victor Utreras, 1996	290
Inia geoffrensis	Victor Utreras	RIO AGUARICO	-0.647009144	-75.25050757	Victor Utreras, 1996	291
Inia geoffrensis	Victor Utreras	RIO AGUARICO	-0.64630295	-75.24821989	Victor Utreras, 1996	292
Inia geoffrensis	Victor Utreras	RIO AGUARICO	-0.643765527	-75.24975486	Victor Utreras, 1996	293
Inia geoffrensis	Victor Utreras	RIO AGUARICO	-0.641581525	-75.25042597	Victor Utreras, 1996	294
Inia geoffrensis	Victor Utreras	RIO AGUARICO	-0.640224052	-75.24828407	Victor Utreras, 1996	295
Inia geoffrensis	Victor Utreras	RIO AGUARICO	-0.638539462	-75.24573437	Victor Utreras, 1996	296
Inia geoffrensis	Victor Utreras	RIO AGUARICO	-0.63954886	-75.24370038	Victor Utreras, 1996	297
Inia geoffrensis	Victor Utreras	RIO AGUARICO	-0.642025484	-75.24271407	Victor Utreras, 1996	298
Inia geoffrensis	Victor Utreras	RIO AGUARICO	-0.643519588	-75.24209038	Victor Utreras, 1996	299
Inia geoffrensis	Victor Utreras	RIO AGUARICO	-0.64437086	-75.240346	Victor Utreras, 1996	300
Inia geoffrensis	Victor Utreras	RIO AGUARICO	-0.641825057	-75.23930974	Victor Utreras, 1996	301
Inia geoffrensis	Victor Utreras	RIO AGUARICO	-0.644894809	-75.23699639	Victor Utreras, 1996	302
Inia geoffrensis	Victor Utreras	RIO AGUARICO	-0.645543871	-75.23234926	Victor Utreras, 1996	303
Inia geoffrensis	Victor Utreras	RIO AGUARICO	-0.640620385	-75.23543951	Victor Utreras, 1996	304
Inia geoffrensis	Judith Denkinger	s/n	0.003762854	-76.19824991	Denkinger, 2010	305
Inia geoffrensis	Judith Denkinger	s/n	0.001492479	-76.19664163	Denkinger, 2010	306
Inia geoffrensis	Judith Denkinger	s/n	-0.000895487	-76.19812412	Denkinger, 2010	307
Inia geoffrensis	Judith Denkinger	s/n	-0.002261332	-76.19619239	Denkinger, 2010	308
Inia geoffrensis	Judith Denkinger	s/n	-0.005562879	-76.19508727	Denkinger, 2010	309
Inia geoffrensis	Judith Denkinger	s/n	-0.008366944	-76.19140352	Denkinger, 2010	310
Inia geoffrensis	Judith Denkinger	s/n	-0.013812277	-76.18428757	Denkinger, 2010	311
Inia geoffrensis	Judith Denkinger	s/n	-0.00688354	-76.17841147	Denkinger, 2010	312
Inia geoffrensis	Judith Denkinger	Rio Cuyabeno	-0.015856569	-76.1774681	Denkinger, 2010	313
Inia geoffrensis	Judith Denkinger	Rio Cuyabeno	-0.017538969	-76.18428759	Denkinger, 2010	314
Inia geoffrensis	Judith Denkinger	Rio Cayabeno	-0.023572218	-76.18559044	Denkinger, 2010	315
Inia geoffrensis	Judith Denkinger	s/n	-0.039464717	-76.19976861	Denkinger, 2010	316
Inia geoffrensis	Judith Denkinger	Rio Cuyabeno	-0.029216536	-76.18457521	Denkinger, 2010	317
Inia geoffrensis	Judith Denkinger	Rio Cuyabeno	-0.033196671	-76.17009169	Denkinger, 2010	318
Inia geoffrensis	Judith Denkinger	Rio Cuyabeno	-0.038660203	-76.16273315	Denkinger, 2010	319
Inia geoffrensis	Judith Denkinger	Rio Cuyabeno	-0.046312677	-76.16071166	Denkinger, 2010	320
Inia geoffrensis	Judith Denkinger	Rio Cuyabeno	-0.048980992	-76.16595888	Denkinger, 2010	321
Inia geoffrensis	Judith Denkinger	Rio Cuyabeno	-0.053313757	-76.16568043	Denkinger, 2010	322
Inia geoffrensis	Judith Denkinger	Rio Cuyabeno	-0.062811391	-76.16862766	Denkinger, 2010	323
Inia geoffrensis	Judith Denkinger	Rio Cuyabeno	-0.068374377	-76.16644446	Denkinger, 2010	324
Inia geoffrensis	Judith Denkinger	Rio Cuyabeno	-0.075972721	-76.1595802	Denkinger, 2010	325
Inia geoffrensis	Judith Denkinger	Rio Tarapoa	-0.081771066	-76.1522307	Denkinger, 2010	326
Inia geoffrensis	Judith Denkinger	Rio Cuyabeno	-0.095023142	-76.13844819	Denkinger, 2010	327
Inia geoffrensis	Judith Denkinger	Rio Cuyabeno	-0.09329581	-76.12731573	Denkinger, 2010	328
Inia geoffrensis	Judith Denkinger	Rio Cuyabeno	-0.091152484	-76.11231066	Denkinger, 2010	329
Inia geoffrensis	Judith Denkinger	Rio Cuyabeno	-0.098597325	-76.10291252	Denkinger, 2010	330
Inia geoffrensis	Judith Denkinger	Rio Cuyabeno	-0.107498665	-76.09063018	Denkinger, 2010	331
Inia geoffrensis	Judith Denkinger	Rio Cuyabeno	-0.109172856	-76.07009916	Denkinger, 2010	332
Inia geoffrensis	Judith Denkinger	Rio Cuyabeno	-0.097649611	-76.03813832	Denkinger, 2010	333
Inia geoffrensis	Judith Denkinger	RIO CUYABENO	-0.096320681	-76.01155074	Denkinger, 2010	334
Inia geoffrensis	Judith Denkinger	RIO CUYABENO	-0.106615309	-75.99934892	Denkinger, 2010	335
Inia geoffrensis	Judith Denkinger	RIO CUYABENO	-0.113038281	-75.98881824	Denkinger, 2010	336
Inia geoffrensis	Judith Denkinger	RIO CUYABENO	-0.13226128	-75.98028279	Denkinger, 2010	337
Inia geoffrensis	Judith Denkinger	Rio Cuyabeno	-0.123378727	-75.96400078	Denkinger, 2010	338
Inia geoffrensis	Judith Denkinger	RIO CUYABENO	-0.128978513	-75.95618361	Denkinger, 2010	339
Inia geoffrensis	Judith Denkinger	RIO CUYABENO	-0.135817261	-75.95773836	Denkinger, 2010	340
Inia geoffrensis	Judith Denkinger	RIO CUYABENO	-0.149739025	-75.95984155	Denkinger, 2010	341
Inia geoffrensis	Judith Denkinger	RIO CUYABENO	-0.158106633	-75.95927583	Denkinger, 2010	342
Inia geoffrensis	Judith Denkinger	RIO CUYABENO	-0.162783733	-75.95300416	Denkinger, 2010	343
Inia geoffrensis	Judith Denkinger	RIO CUYABENO	-0.157600954	-75.93968734	Denkinger, 2010	344
Inia geoffrensis	Judith Denkinger	RIO CUYABENO	-0.172743908	-75.94365068	Denkinger, 2010	345
Inia geoffrensis	Judith Denkinger	Rio Aguas Negras	-0.177547265	-75.94579847	Denkinger, 2010	346
Inia geoffrensis	Judith Denkinger	RIO CUYABENO	-0.18307473	-75.93984132	Denkinger, 2010	347
Inia geoffrensis	Judith Denkinger	RIO CUYABENO	-0.205075759	-75.92371337	Denkinger, 2010	348
Inia geoffrensis	Judith Denkinger	RIO CUYABENO	-0.22378251	-75.93380535	Denkinger, 2010	349
Inia geoffrensis	Judith Denkinger	RIO CUYABENO	-0.240246663	-75.93023015	Denkinger, 2010	350
Inia geoffrensis	Judith Denkinger	RIO CUYABENO	-0.238772679	-75.9223766	Denkinger, 2010	351
Inia geoffrensis	Judith Denkinger	RIO AGUARICO	-0.25768974	-75.90016528	Denkinger, 2010	352
Inia geoffrensis	Judith Denkinger	RIO AGUARICO	-0.259643549	-75.9025017	Denkinger, 2010	353
Inia geoffrensis	Judith Denkinger	s/n	0.003762854	-76.19824991	Denkinger, 2010	354
Inia geoffrensis	Judith Denkinger	s/n	0.001492479	-76.19664163	Denkinger, 2010	355
Inia geoffrensis	Judith Denkinger	s/n	-0.000895487	-76.19812412	Denkinger, 2010	356
Inia geoffrensis	Judith Denkinger	s/n	-0.002261332	-76.19619239	Denkinger, 2010	357
Inia geoffrensis	Judith Denkinger	s/n	-0.005562879	-76.19508727	Denkinger, 2010	358
Inia geoffrensis	Judith Denkinger	s/n	-0.008366944	-76.19140352	Denkinger, 2010	359
Inia geoffrensis	Judith Denkinger	s/n	-0.013812277	-76.18428757	Denkinger, 2010	360
Inia geoffrensis	Judith Denkinger	s/n	-0.00688354	-76.17841147	Denkinger, 2010	361
Inia geoffrensis	Judith Denkinger	Rio Cuyabeno	-0.015856569	-76.1774681	Denkinger, 2010	362
Inia geoffrensis	Judith Denkinger	Rio Cuyabeno	-0.017538969	-76.18428759	Denkinger, 2010	363
Inia geoffrensis	Judith Denkinger	Rio Cayabeno	-0.023572218	-76.18559044	Denkinger, 2010	364
Inia geoffrensis	Judith Denkinger	s/n	-0.039464717	-76.19976861	Denkinger, 2010	365
Inia geoffrensis	Judith Denkinger	Rio Cuyabeno	-0.029216536	-76.18457521	Denkinger, 2010	366
Inia geoffrensis	Judith Denkinger	Rio Cuyabeno	-0.033196671	-76.17009169	Denkinger, 2010	367
Inia geoffrensis	Judith Denkinger	Rio Cuyabeno	-0.038660203	-76.16273315	Denkinger, 2010	368
Inia geoffrensis	Judith Denkinger	Rio Cuyabeno	-0.046312677	-76.16071166	Denkinger, 2010	369
Inia geoffrensis	Judith Denkinger	Rio Cuyabeno	-0.048980992	-76.16595888	Denkinger, 2010	370
Inia geoffrensis	Judith Denkinger	Rio Cuyabeno	-0.053313757	-76.16568043	Denkinger, 2010	371
Inia geoffrensis	Judith Denkinger	Rio Cuyabeno	-0.062811391	-76.16862766	Denkinger, 2010	372
Inia geoffrensis	Judith Denkinger	Rio Cuyabeno	-0.068374377	-76.16644446	Denkinger, 2010	373
Inia geoffrensis	Judith Denkinger	Rio Cuyabeno	-0.075972721	-76.1595802	Denkinger, 2010	374
Inia geoffrensis	Judith Denkinger	Rio Tarapoa	-0.081771066	-76.1522307	Denkinger, 2010	375
Inia geoffrensis	Judith Denkinger	Rio Cuyabeno	-0.062811391	-76.16862766	Denkinger, 2010	376
Inia geoffrensis	Judith Denkinger	s/n	-0.469092986	-75.34509031	Denkinger, 2010	377
Inia geoffrensis	Judith Denkinger	s/n	-0.470219585	-75.34407192	Denkinger, 2010	378
Inia geoffrensis	Judith Denkinger	s/n	-0.461478615	-75.34319096	Denkinger, 2010	379
Inia geoffrensis	Judith Denkinger	Rio Lagartococha	-0.455278038	-75.33487468	Denkinger, 2010	380
Inia geoffrensis	Judith Denkinger	Rio Lagartococha	-0.451638713	-75.33016393	Denkinger, 2010	381
Inia geoffrensis	Judith Denkinger	Rio Lagartococha	-0.456849393	-75.32546679	Denkinger, 2010	382
Inia geoffrensis	Judith Denkinger	Rio Lagartococha	-0.461349981	-75.32551956	Denkinger, 2010	383
Inia geoffrensis	Judith Denkinger	Rio Lagartococha	-0.466502066	-75.31426995	Denkinger, 2010	384
Inia geoffrensis	Judith Denkinger	Rio Lagartococha	-0.46982419	-75.31346899	Denkinger, 2010	385
Inia geoffrensis	Judith Denkinger	Rio Lagartococha	-0.473194014	-75.31267654	Denkinger, 2010	386
Inia geoffrensis	Judith Denkinger	Rio Lagartococha	-0.475213902	-75.31400259	Denkinger, 2010	387
Inia geoffrensis	Judith Denkinger	Rio Lagartococha	-0.479168592	-75.31243302	Denkinger, 2010	388
Inia geoffrensis	Judith Denkinger	Rio Lagartococha	-0.479317531	-75.31064917	Denkinger, 2010	389
Inia geoffrensis	Judith Denkinger	Rio Lagartococha	-0.490141649	-75.31470328	Denkinger, 2010	390
Inia geoffrensis	Judith Denkinger	Rio Lagartococha	-0.492687889	-75.30167753	Denkinger, 2010	391
Inia geoffrensis	Judith Denkinger	s/n	-0.503459471	-75.30682535	Denkinger, 2010	392
Inia geoffrensis	Judith Denkinger	s/n	-0.505378027	-75.31873638	Denkinger, 2010	393
Inia geoffrensis	Judith Denkinger	s/n	-0.510739105	-75.31124303	Denkinger, 2010	394
Inia geoffrensis	Judith Denkinger	s/n	-0.498310417	-75.29770194	Denkinger, 2010	395
Inia geoffrensis	Judith Denkinger	s/n	-0.497269528	-75.28318582	Denkinger, 2010	396
Inia geoffrensis	Judith Denkinger	s/n	-0.501636855	-75.28173875	Denkinger, 2010	397
Inia geoffrensis	Judith Denkinger	Rio Lagartococha	-0.506898363	-75.26847996	Denkinger, 2010	398
Inia geoffrensis	Judith Denkinger	s/n	-0.519660259	-75.27028978	Denkinger, 2010	399
Inia geoffrensis	Judith Denkinger	s/n	-0.52282206	-75.28349467	Denkinger, 2010	400
Inia geoffrensis	Judith Denkinger	s/n	-0.529638175	-75.28894306	Denkinger, 2010	401
Inia geoffrensis	Judith Denkinger	s/n	-0.525725817	-75.27019789	Denkinger, 2010	402
Inia geoffrensis	Judith Denkinger	Rio Lagartococha	-0.529508679	-75.26184842	Denkinger, 2010	403
Inia geoffrensis	Judith Denkinger	Rio Lagartococha	-0.535046525	-75.25973592	Denkinger, 2010	404
Inia geoffrensis	Judith Denkinger	Rio Lagartococha	-0.529372959	-75.24586876	Denkinger, 2010	405
Inia geoffrensis	Judith Denkinger	Rio Lagartococha	-0.535728539	-75.24354031	Denkinger, 2010	406
Inia geoffrensis	Judith Denkinger	Rio Lagartococha	-0.537150523	-75.24805958	Denkinger, 2010	407
Inia geoffrensis	Judith Denkinger	Rio Lagartococha	-0.541083906	-75.24216714	Denkinger, 2010	408
Inia geoffrensis	Judith Denkinger	Rio Lagartococha	-0.543964814	-75.24639038	Denkinger, 2010	409
Inia geoffrensis	Judith Denkinger	Rio Lagartococha	-0.548294846	-75.23742804	Denkinger, 2010	410
Inia geoffrensis	Judith Denkinger	Rio Lagartococha	-0.549961369	-75.2312309	Denkinger, 2010	411
Inia geoffrensis	Judith Denkinger	Rio Lagartococha	-0.554173131	-75.23671198	Denkinger, 2010	412
Inia geoffrensis	Judith Denkinger	Rio Lagartococha	-0.560350488	-75.23044116	Denkinger, 2010	413
Inia geoffrensis	Judith Denkinger	Rio Lagartococha	-0.565273282	-75.23201662	Denkinger, 2010	414
Inia geoffrensis	Judith Denkinger	Rio Lagartococha	-0.568721115	-75.23436185	Denkinger, 2010	415
Inia geoffrensis	Judith Denkinger	Rio Lagartococha	-0.569609859	-75.2287381	Denkinger, 2010	416
Inia geoffrensis	Judith Denkinger	Rio Lagartococha	-0.572790243	-75.23016805	Denkinger, 2010	417
Inia geoffrensis	Judith Denkinger	Rio Lagartococha	-0.576057955	-75.22990096	Denkinger, 2010	418
Inia geoffrensis	Judith Denkinger	Rio Lagartococha	-0.578932425	-75.23501041	Denkinger, 2010	419
Inia geoffrensis	Judith Denkinger	s/n	-0.583005762	-75.24139262	Denkinger, 2010	420
Inia geoffrensis	Judith Denkinger	s/n	-0.588247663	-75.2444975	Denkinger, 2010	421
Inia geoffrensis	Judith Denkinger	s/n	-0.584192047	-75.24899919	Denkinger, 2010	422
Inia geoffrensis	Judith Denkinger	Rio Imuya	-0.576773092	-75.25768299	Denkinger, 2010	423
Inia geoffrensis	Judith Denkinger	s/n	-0.564200663	-75.26530579	Denkinger, 2010	424
Inia geoffrensis	Judith Denkinger	s/n	-0.59401983	-75.24372176	Denkinger, 2010	425
Inia geoffrensis	Judith Denkinger	s/n	-0.597179555	-75.24094829	Denkinger, 2010	426
Inia geoffrensis	Judith Denkinger	s/n	-0.60042834	-75.24289151	Denkinger, 2010	427
Inia geoffrensis	Judith Denkinger	s/n	-0.603154995	-75.23538615	Denkinger, 2010	428
Inia geoffrensis	Judith Denkinger	s/n	-0.610452517	-75.23334942	Denkinger, 2010	429
Inia geoffrensis	Judith Denkinger	s/n	-0.611261784	-75.23497813	Denkinger, 2010	430
Inia geoffrensis	Judith Denkinger	s/n	-0.616223875	-75.23019667	Denkinger, 2010	431
Inia geoffrensis	Judith Denkinger	s/n	-0.620044532	-75.22675676	Denkinger, 2010	432
Inia geoffrensis	Judith Denkinger	RIO AGUARICO	-0.622148106	-75.22723318	Denkinger, 2010	433
Inia geoffrensis	Judith Denkinger	RIO AGUARICO	-0.624184195	-75.22380619	Denkinger, 2010	434
Inia geoffrensis	Judith Denkinger	RIO AGUARICO	-0.625862836	-75.22672872	Denkinger, 2010	435
Inia geoffrensis	Judith Denkinger	RIO AGUARICO	-0.626988847	-75.2273785	Denkinger, 2010	436
Inia geoffrensis	Judith Denkinger	RIO AGUARICO	-0.628919568	-75.22634987	Denkinger, 2010	437
Inia geoffrensis	Judith Denkinger	RIO AGUARICO	-0.629509525	-75.23115326	Denkinger, 2010	438
Inia geoffrensis	Judith Denkinger	RIO AGUARICO	-0.632587583	-75.23380159	Denkinger, 2010	439
Inia geoffrensis	Judith Denkinger	RIO AGUARICO	-0.637072947	-75.23552818	Denkinger, 2010	440
Inia geoffrensis	Judith Denkinger	RIO AGUARICO	-0.640654169	-75.23583388	Denkinger, 2010	441
Inia geoffrensis	Judith Denkinger	RIO AGUARICO	-0.646840278	-75.23261747	Denkinger, 2010	442
Inia geoffrensis	Judith Denkinger	RIO AGUARICO	-0.645930577	-75.23701507	Denkinger, 2010	443
Inia geoffrensis	Judith Denkinger	RIO AGUARICO	-0.643019203	-75.24023728	Denkinger, 2010	444
Inia geoffrensis	Judith Denkinger	RIO AGUARICO	-0.642283282	-75.24311579	Denkinger, 2010	445
Inia geoffrensis	Judith Denkinger	RIO AGUARICO	-0.642663879	-75.2502864	Denkinger, 2010	446
Inia geoffrensis	Judith Denkinger	RIO AGUARICO	-0.646600391	-75.24821248	Denkinger, 2010	447
Inia geoffrensis	Judith Denkinger	RIO AGUARICO	-0.644809515	-75.25493996	Denkinger, 2010	448
Inia geoffrensis	Judith Denkinger	RIO AGUARICO	-0.64823243	-75.25807711	Denkinger, 2010	449
Inia geoffrensis	Judith Denkinger	RIO AGUARICO	-0.652125866	-75.25864186	Denkinger, 2010	450
Inia geoffrensis	Judith Denkinger	RIO AGUARICO	-0.65491812	-75.25883533	Denkinger, 2010	451
Inia geoffrensis	Judith Denkinger	RIO AGUARICO	-0.654975611	-75.26107694	Denkinger, 2010	452
Inia geoffrensis	Judith Denkinger	RIO AGUARICO	-0.654471865	-75.26241042	Denkinger, 2010	453
Inia geoffrensis	Judith Denkinger	s/n	-0.470134608	-75.34932585	Denkinger, 2010	454
Inia geoffrensis	Judith Denkinger	s/n	-0.469703961	-75.35601985	Denkinger, 2010	455
Inia geoffrensis	Judith Denkinger	s/n	-0.479412822	-75.34771049	Denkinger, 2010	456
Inia geoffrensis	Judith Denkinger	s/n	-0.478948337	-75.3524951	Denkinger, 2010	457
Inia geoffrensis	WWF-OMACHA	RIO YASUNI	-0.938889	-75.39175	Expedicion rio Napo, Ecuador 2017	458
Inia geoffrensis	WWF-OMACHA	RIO YASUNI	-0.944611	-75.396528	Expedicion rio Napo, Ecuador 2017	459
Inia geoffrensis	WWF-OMACHA	s/n	-1.010139	-75.480639	Expedicion rio Napo, Ecuador 2017	460
Inia geoffrensis	WWF-OMACHA	Rio Yasuni	-1.035111	-75.462194	Expedicion rio Napo, Ecuador 2017	461
Inia geoffrensis	WWF-OMACHA	Rio Yasuni	-1.037389	-75.463056	Expedicion rio Napo, Ecuador 2017	462
Inia geoffrensis	WWF-OMACHA	RIO AGUARICO	-0.93125	-75.237944	Expedicion rio Napo, Ecuador 2017	463
Inia geoffrensis	WWF-OMACHA	Rio Cocaya	-0.89375	-75.251889	Expedicion rio Napo, Ecuador 2017	464
Inia geoffrensis	WWF-OMACHA	RIO NAPO	-0.925194	-75.391194	Expedicion rio Napo, Ecuador 2017	465
Inia geoffrensis	WWF-OMACHA	RIO TIPUTINI	-0.819833	-75.55	Expedicion rio Napo, Ecuador 2017	466
Inia geoffrensis	WWF-OMACHA	RIO TIPUTINI	-0.824222	-75.549528	Expedicion rio Napo, Ecuador 2017	467
Inia geoffrensis	WWF-OMACHA	RIO TIPUTINI	-0.824778	-75.55125	Expedicion rio Napo, Ecuador 2017	468
Inia geoffrensis	WWF-OMACHA	RIO TIPUTINI	-0.831944	-75.568361	Expedicion rio Napo, Ecuador 2017	469
Inia geoffrensis	WWF-OMACHA	RIO TIPUTINI	-0.815361	-75.60175	Expedicion rio Napo, Ecuador 2017	470
Inia geoffrensis	WWF-OMACHA	RIO TIPUTINI	-0.788417	-75.702778	Expedicion rio Napo, Ecuador 2017	471
Inia geoffrensis	WWF-OMACHA	RIO TIPUTINI	-0.750556	-75.709444	Expedicion rio Napo, Ecuador 2017	472
Inia geoffrensis	WWF-OMACHA	RIO TIPUTINI	-0.717278	-75.778111	Expedicion rio Napo, Ecuador 2017	473
Inia geoffrensis	WWF-OMACHA	RIO NAPO	-0.710389	-75.613667	Expedicion rio Napo, Ecuador 2017	474
Inia geoffrensis	WWF-OMACHA	RIO NAPO	-0.600056	-75.891917	Expedicion rio Napo, Ecuador 2017	475
Inia geoffrensis	PNY	RIO YASUNI	-0.931878215	-75.387189	Parque Nacional Yasuni (MAATE)	476
Inia geoffrensis	PNY	RIO YASUNI	-0.931878214	-75.387188	Parque Nacional Yasuni (MAATE)	477
Inia geoffrensis	PNY	Banco de arena	-0.934582957	-75.3901902	Parque Nacional Yasuni (MAATE)	478
Inia geoffrensis	PNY	RIO YASUNI	-0.942832321	-75.40388843	Parque Nacional Yasuni (MAATE)	479
Inia geoffrensis	PNY	RIO YASUNI	-0.976132151	-75.42331498	Parque Nacional Yasuni (MAATE)	480
Inia geoffrensis	PNY	RIO YASUNI	-0.99093282	-75.42553684	Parque Nacional Yasuni (MAATE)	481
Inia geoffrensis	PNY	Rio Yasuni	-0.998748518	-75.43269217	Parque Nacional Yasuni (MAATE)	482
Inia geoffrensis	PNY	Rio Yasuni	-1.097848741	-75.59471484	Parque Nacional Yasuni (MAATE)	483
Inia geoffrensis	PNY	Rio Yasuni	-1.083061694	-75.52188288	Parque Nacional Yasuni (MAATE)	484
Inia geoffrensis	PNY	Rio Yasuni	-1.079275253	-75.49689566	Parque Nacional Yasuni (MAATE)	485
Inia geoffrensis	PNY	Rio Yasuni	-1.050665202	-75.46179321	Parque Nacional Yasuni (MAATE)	486
Inia geoffrensis	PNY	Banco de arena	-1.029640274	-75.45992067	Parque Nacional Yasuni (MAATE)	487
Inia geoffrensis	PNY	RIO YASUNI	-0.994586881	-75.43272758	Parque Nacional Yasuni (MAATE)	488
Inia geoffrensis	PNY	RIO SALADO	-0.992750534	-75.4312084	Parque Nacional Yasuni (MAATE)	489
Inia geoffrensis	PNY	RIO YASUNI	-0.970975926	-75.4186317	Parque Nacional Yasuni (MAATE)	490
Inia geoffrensis	PNY	RIO YASUNI	-0.951869263	-75.4128952	Parque Nacional Yasuni (MAATE)	491
Inia geoffrensis	PNY	RIO YASUNI	-0.948333148	-75.40206455	Parque Nacional Yasuni (MAATE)	492
Inia geoffrensis	PNY	RIO YASUNI	-0.93246636	-75.38641512	Parque Nacional Yasuni (MAATE)	493
Inia geoffrensis	PNY	RIO YASUNI	-0.93216768	-75.38755653	Parque Nacional Yasuni (MAATE)	494
Inia geoffrensis	PNY	RIO YASUNI	-0.981361968	-75.41835437	Parque Nacional Yasuni (MAATE)	495
Inia geoffrensis	PNY	RIO YASUNI	-0.989466817	-75.42849365	Parque Nacional Yasuni (MAATE)	496
Inia geoffrensis	PNY	Rio Yasuni	-0.99367322	-75.43205337	Parque Nacional Yasuni (MAATE)	497
Inia geoffrensis	PNY	Rio Yasuni	-1.030354934	-75.46028029	Parque Nacional Yasuni (MAATE)	498
Inia geoffrensis	PNY	RIO YASUNI	-1.077856615	-75.63299	Parque Nacional Yasuni (MAATE)	499
Inia geoffrensis	PNY	RIO YASUNI	-0.931606767	-75.38750254	Parque Nacional Yasuni (MAATE)	500
Inia geoffrensis	PNY	RIO YASUNI	-0.984510518	-75.41693468	Parque Nacional Yasuni (MAATE)	501
Inia geoffrensis	PNY	Rio Yasuni	-1.013901044	-75.44183484	Parque Nacional Yasuni (MAATE)	502
Inia geoffrensis	PNY	Rio Yasuni	-1.042964879	-75.47076203	Parque Nacional Yasuni (MAATE)	503
Inia geoffrensis	PNY	Rio Yasuni	-1.084471503	-75.53050258	Parque Nacional Yasuni (MAATE)	504
Inia geoffrensis	PNY	Rio Yasuni	-1.085120412	-75.5442992	Parque Nacional Yasuni (MAATE)	505
Inia geoffrensis	PNY	Rio Yasuni	-1.090809369	-75.55261407	Parque Nacional Yasuni (MAATE)	506
Inia geoffrensis	PNY	Rio Yasuni	-1.092961458	-75.55832181	Parque Nacional Yasuni (MAATE)	507
Inia geoffrensis	PNY	RIO YASUNI	-1.078303114	-75.61746818	Parque Nacional Yasuni (MAATE)	508
Inia geoffrensis	PNY	RIO YASUNI	-0.944181361	-75.39499971	Parque Nacional Yasuni (MAATE)	509
Inia geoffrensis	PNY	Rio Yasuni	-0.993964018	-75.42212185	Parque Nacional Yasuni (MAATE)	510
Inia geoffrensis	PNY	Rio Yasuni	-1.053965963	-75.47101534	Parque Nacional Yasuni (MAATE)	511
Inia geoffrensis	PNY	Rio Yasuni	-1.08381177	-75.52657472	Parque Nacional Yasuni (MAATE)	512
Inia geoffrensis	PNY	Rio Yasuni	-1.095206076	-75.59971158	Parque Nacional Yasuni (MAATE)	513
Inia geoffrensis	PNY	RIO YASUNI	-1.083781527	-75.63628075	Parque Nacional Yasuni (MAATE)	514
Inia geoffrensis	PNY	Banco de arena	-0.9317786	-75.3880599	Parque Nacional Yasuni (MAATE)	515
Inia geoffrensis	PNY	RIO YASUNI	-0.942750915	-75.40373562	Parque Nacional Yasuni (MAATE)	516
Inia geoffrensis	PNY	Rio Yasuni	-0.976141212	-75.42320713	Parque Nacional Yasuni (MAATE)	517
Inia geoffrensis	PNY	Rio Yasuni	-1.014740978	-75.45218	Parque Nacional Yasuni (MAATE)	518
Inia geoffrensis	PNY	Rio Yasuni	-1.021914335	-75.45858936	Parque Nacional Yasuni (MAATE)	519
Inia geoffrensis	PNY	Rio Yasuni	-1.064204566	-75.48746487	Parque Nacional Yasuni (MAATE)	520
Inia geoffrensis	PNY	Rio Yasuni	-1.074885226	-75.51052071	Parque Nacional Yasuni (MAATE)	521
Inia geoffrensis	PNY	RIO YASUNI	-1.075405307	-75.6312908	Parque Nacional Yasuni (MAATE)	522
Inia geoffrensis	PNY	Rio Yasuni	-0.932068204	-75.38717903	Parque Nacional Yasuni (MAATE)	523
Inia geoffrensis	PNY	Rio Yasuni	-1.018205371	-75.4564677	Parque Nacional Yasuni (MAATE)	524
Inia geoffrensis	PNY	Rio Yasuni	-1.075873478	-75.49766808	Parque Nacional Yasuni (MAATE)	525
Inia geoffrensis	PNY	Rio Yasuni	-1.099898941	-75.56597185	Parque Nacional Yasuni (MAATE)	526
Inia geoffrensis	PNY	Rio Yasuni	-1.104983068	-75.56698845	Parque Nacional Yasuni (MAATE)	527
Inia geoffrensis	PNY	Rio Yasuni	-1.094238103	-75.59954961	Parque Nacional Yasuni (MAATE)	528
Inia geoffrensis	PNY	Rio Yasuni	-1.082955929	-75.60373571	Parque Nacional Yasuni (MAATE)	529
Inia geoffrensis	PNY	RIO YASUNI	-1.08013111	-75.61476321	Parque Nacional Yasuni (MAATE)	530
Inia geoffrensis	PNY	RIO YASUNI	-0.976059759	-75.4234408	Parque Nacional Yasuni (MAATE)	531
Inia geoffrensis	PNY	Rio Yasuni	-0.995103736	-75.42373981	Parque Nacional Yasuni (MAATE)	532
Inia geoffrensis	PNY	Rio Yasuni	-1.035203837	-75.46222237	Parque Nacional Yasuni (MAATE)	533
Inia geoffrensis	PNY	Rio Yasuni	-1.076164629	-75.48752069	Parque Nacional Yasuni (MAATE)	534
Inia geoffrensis	PNY	Rio Yasuni	-1.089580882	-75.54230467	Parque Nacional Yasuni (MAATE)	535
Inia geoffrensis	PNY	Rio Yasuni	-1.085916297	-75.54562056	Parque Nacional Yasuni (MAATE)	536
Inia geoffrensis	PNY	Rio Yasuni	-1.09205992	-75.54122656	Parque Nacional Yasuni (MAATE)	537
Inia geoffrensis	PNY	Rio Yasuni	-1.083150278	-75.53265047	Parque Nacional Yasuni (MAATE)	538
Inia geoffrensis	PNY	RIO YASUNI	-1.030274331	-75.45460891	Parque Nacional Yasuni (MAATE)	539
Inia geoffrensis	PNY	Banco de arena	-1.00861822	-75.43717842	Parque Nacional Yasuni (MAATE)	540
Inia geoffrensis	PNY	RIO YASUNI	-0.99388126	-75.43236798	Parque Nacional Yasuni (MAATE)	541
Inia geoffrensis	PNY	RIO YASUNI	-0.990426188	-75.4255188	Parque Nacional Yasuni (MAATE)	542
Inia geoffrensis	PNY	RIO YASUNI	-0.948667834	-75.40254094	Parque Nacional Yasuni (MAATE)	543
Inia geoffrensis	PNY	RIO YASUNI	-0.933054104	-75.38926429	Parque Nacional Yasuni (MAATE)	544
Inia geoffrensis	PNY	RIO YASUNI	-0.931823835	-75.3880598	Parque Nacional Yasuni (MAATE)	545
Inia geoffrensis	PNY	RIO YASUNI	-0.931905327	-75.38744865	Parque Nacional Yasuni (MAATE)	546
Inia geoffrensis	PNY	RIO YASUNI	-0.957569634	-75.40683812	Parque Nacional Yasuni (MAATE)	547
Inia geoffrensis	PNY	RIO YASUNI	-0.976087023	-75.42247012	Parque Nacional Yasuni (MAATE)	548
Inia geoffrensis	PNY	Rio Yasuni	-0.989394673	-75.42670506	Parque Nacional Yasuni (MAATE)	549
Inia geoffrensis	PNY	Rio Yasuni	-1.040278006	-75.47023135	Parque Nacional Yasuni (MAATE)	550
Inia geoffrensis	PNY	RIO YASUNI	-1.088325844	-75.52843602	Parque Nacional Yasuni (MAATE)	551
Inia geoffrensis	PNY	RIO YASUNI	-0.931950507	-75.38794298	Parque Nacional Yasuni (MAATE)	552
Inia geoffrensis	PNY	RIO YASUNI	-0.98726974	-75.41794166	Parque Nacional Yasuni (MAATE)	553
Inia geoffrensis	PNY	RIO YASUNI	-0.993366557	-75.42488104	Parque Nacional Yasuni (MAATE)	554
Inia geoffrensis	PNY	Rio Yasuni	-1.02358949	-75.44832543	Parque Nacional Yasuni (MAATE)	555
Inia geoffrensis	PNY	Rio Yasuni	-1.075718802	-75.50298893	Parque Nacional Yasuni (MAATE)	556
Inia geoffrensis	PNY	Quebrada Lobo	-1.358	-75.542	Parque Nacional Yasuni (MAATE)	557
Inia geoffrensis	PNY	Banco de arena	-0.993733008	-75.44741	Parque Nacional Yasuni (MAATE)	558
Inia geoffrensis	PNY	Rio Yasuni	-1.048965006	-75.468242	Parque Nacional Yasuni (MAATE)	559
Inia geoffrensis	PNY	RIO YASUNI	-1.023124001	-75.445633	Parque Nacional Yasuni (MAATE)	560
Inia geoffrensis	PNY	Banco de arena	-0.999303003	-75.463329	Parque Nacional Yasuni (MAATE)	561
Inia geoffrensis	PNY	Banco de arena	-0.999748001	-75.456301	Parque Nacional Yasuni (MAATE)	562
Inia geoffrensis	PNY	RIO TIPUTINI	-0.811678007	-75.615711	Parque Nacional Yasuni (MAATE)	563
Inia geoffrensis	PNY	RIO YASUNI	-0.985552007	-75.422766	Parque Nacional Yasuni (MAATE)	564
Inia geoffrensis	PNY	RIO YASUNI	-0.993069007	-75.431425	Parque Nacional Yasuni (MAATE)	565
Inia geoffrensis	PNY	RIO YASUNI	-0.990275006	-75.422684	Parque Nacional Yasuni (MAATE)	566
Inia geoffrensis	PNY	RIO TIPUTINI	-0.817844005	-75.597575	Parque Nacional Yasuni (MAATE)	567
Inia geoffrensis	PNY	Rio Salado	-0.962722008	-75.451937	Parque Nacional Yasuni (MAATE)	568
Inia geoffrensis	PNY	RIO YASUNI	-0.931699154	-75.38825072	Parque Nacional Yasuni (MAATE)	569
Inia geoffrensis	PNY	Banco de arena	-1.009570009	-75.478321	Parque Nacional Yasuni (MAATE)	570
Inia geoffrensis	PNY	RIO TIPUTINI	-0.795906221	-75.63228334	Parque Nacional Yasuni (MAATE)	571
Inia geoffrensis	PNY	Rio Yasuni	-1.091466007	-75.541949	Parque Nacional Yasuni (MAATE)	572
Inia geoffrensis	PNY	RIO TIPUTINI	-0.806117352	-75.64895592	Parque Nacional Yasuni (MAATE)	573
Inia geoffrensis	PNY	RIO TIPUTINI	-0.796899059	-75.64702225	Parque Nacional Yasuni (MAATE)	574
Inia geoffrensis	PNY	RIO TIPUTINI	-0.800712007	-75.631218	Parque Nacional Yasuni (MAATE)	575
Inia geoffrensis	PNY	Rio Yasuni	-1.053229005	-75.478217	Parque Nacional Yasuni (MAATE)	576
Inia geoffrensis	PNY	Rio Yasuni	-1.016278005	-75.448727	Parque Nacional Yasuni (MAATE)	577
Inia geoffrensis	PNY	Banco de arena	-0.994377076	-75.44559812	Parque Nacional Yasuni (MAATE)	578
Inia geoffrensis	PNY	RIO YASUNI	-0.987388004	-75.419006	Parque Nacional Yasuni (MAATE)	579
Inia geoffrensis	PNY	Banco de arena	-0.993495004	-75.432938	Parque Nacional Yasuni (MAATE)	580
Inia geoffrensis	PNY	RIO YASUNI	-0.975990006	-75.421587	Parque Nacional Yasuni (MAATE)	581
Inia geoffrensis	PNY	RIO YASUNI	-0.993480006	-75.431821	Parque Nacional Yasuni (MAATE)	582
Inia geoffrensis	PNY	Rio Yasuni	-1.054014008	-75.480158	Parque Nacional Yasuni (MAATE)	583
Inia geoffrensis	PNY	RIO YASUNI	-1.007800004	-75.43472	Parque Nacional Yasuni (MAATE)	584
Inia geoffrensis	PNY	Rio Yasuni	-1.030655001	-75.460496	Parque Nacional Yasuni (MAATE)	585
Inia geoffrensis	PNY	RIO YASUNI	-0.964968002	-75.409684	Parque Nacional Yasuni (MAATE)	586
Inia geoffrensis	PNY	Rio Yasuni	-1.055437003	-75.482439	Parque Nacional Yasuni (MAATE)	587
Inia geoffrensis	PNY	Rio Yasuni	-1.020530005	-75.456345	Parque Nacional Yasuni (MAATE)	588
Inia geoffrensis	PNY	Rio Yasuni	-1.055678006	-75.695345	Parque Nacional Yasuni (MAATE)	589
Inia geoffrensis	PNY	Rio Yasuni	-1.074185009	-75.513117	Parque Nacional Yasuni (MAATE)	590
Inia geoffrensis	PNY	Rio Yasuni	-1.086624008	-75.636488	Parque Nacional Yasuni (MAATE)	591
Inia geoffrensis	PNY	Banco de arena	-0.994488007	-75.445755	Parque Nacional Yasuni (MAATE)	592
Inia geoffrensis	PNY	RIO YASUNI	-0.989144007	-75.427613	Parque Nacional Yasuni (MAATE)	593
Inia geoffrensis	PNY	Banco de arena	-1.001045005	-75.472614	Parque Nacional Yasuni (MAATE)	594
Inia geoffrensis	PNY	Banco de arena	-0.993504007	-75.432719	Parque Nacional Yasuni (MAATE)	595
Inia geoffrensis	PNY	RIO YASUNI	-1.014569005	-75.440569	Parque Nacional Yasuni (MAATE)	596
Inia geoffrensis	PNY	Rio Yasuni	-1.05659801	-75.481503	Parque Nacional Yasuni (MAATE)	597
Inia geoffrensis	PNY	RIO YASUNI	-0.931605001	-75.38793	Parque Nacional Yasuni (MAATE)	598
Inia geoffrensis	PNY	RIO TIPUTINI	-0.831916005	-75.556828	Parque Nacional Yasuni (MAATE)	599
Inia geoffrensis	PNY	RIO TIPUTINI	-0.824854008	-75.588772	Parque Nacional Yasuni (MAATE)	600
Inia geoffrensis	PNY	RIO TIPUTINI	-0.819455005	-75.587795	Parque Nacional Yasuni (MAATE)	601
Inia geoffrensis	PNY	RIO TIPUTINI	-0.829313002	-75.558254	Parque Nacional Yasuni (MAATE)	602
Inia geoffrensis	PNY	RIO TIPUTINI	-0.800694002	-75.631287	Parque Nacional Yasuni (MAATE)	603
Inia geoffrensis	PNY	RIO TIPUTINI	-0.819699006	-75.606304	Parque Nacional Yasuni (MAATE)	604
Inia geoffrensis	PNY	RIO TIPUTINI	-0.806423	-75.644966	Parque Nacional Yasuni (MAATE)	605
Inia geoffrensis	PNY	RIO TIPUTINI	-0.836726004	-75.582647	Parque Nacional Yasuni (MAATE)	606
Inia geoffrensis	PNY	RIO TIPUTINI	-0.803196002	-75.61522	Parque Nacional Yasuni (MAATE)	607
Inia geoffrensis	PNY	RIO TIPUTINI	-0.762026001	-75.718914	Parque Nacional Yasuni (MAATE)	608
Inia geoffrensis	PNY	RIO TIPUTINI	-0.830650003	-75.571139	Parque Nacional Yasuni (MAATE)	609
Inia geoffrensis	PNY	RIO TIPUTINI	-0.821535004	-75.595623	Parque Nacional Yasuni (MAATE)	610
Inia geoffrensis	PNY	RIO TIPUTINI	-0.804806006	-75.670395	Parque Nacional Yasuni (MAATE)	611
Inia geoffrensis	PNY	RIO CURARAY	-1.630085004	-76.042083	Parque Nacional Yasuni (MAATE)	612
Inia geoffrensis	PNY	RIO TIPUTINI	-0.816041001	-75.607915	Parque Nacional Yasuni (MAATE)	613
Inia geoffrensis	PNY	RIO YASUNI	-0.993376002	-75.424956	Parque Nacional Yasuni (MAATE)	614
Inia geoffrensis	PNY	RIO TIPUTINI	-0.746710004	-75.77879	Parque Nacional Yasuni (MAATE)	615
Inia geoffrensis	PNY	RIO TIPUTINI	-0.694238008	-75.84291	Parque Nacional Yasuni (MAATE)	616
Inia geoffrensis	PNY	RIO TIPUTINI	-0.794840005	-75.630953	Parque Nacional Yasuni (MAATE)	617
Inia geoffrensis	PNY	RIO TIPUTINI	-0.797611001	-75.63536	Parque Nacional Yasuni (MAATE)	618
Inia geoffrensis	PNY	Rio Salado	-0.963361002	-75.439399	Parque Nacional Yasuni (MAATE)	619
Inia geoffrensis	PNY	RIO YASUNI	-0.989310005	-75.426397	Parque Nacional Yasuni (MAATE)	620
Inia geoffrensis	PNY	Banco de arena	-0.993508005	-75.43273	Parque Nacional Yasuni (MAATE)	621
Inia geoffrensis	PNY	RIO YASUNI	-0.989638001	-75.428384	Parque Nacional Yasuni (MAATE)	622
Inia geoffrensis	PNY	RIO YASUNI	-0.991008009	-75.425404	Parque Nacional Yasuni (MAATE)	623
Inia geoffrensis	PNY	RIO YASUNI	-0.990162006	-75.422775	Parque Nacional Yasuni (MAATE)	624
Inia geoffrensis	PNY	RIO SALADO	-0.973064005	-75.426854	Parque Nacional Yasuni (MAATE)	625
Inia geoffrensis	PNY	RIO YASUNI	-0.942313003	-75.400758	Parque Nacional Yasuni (MAATE)	626
Inia geoffrensis	PNY	Banco de arena	-1.006600003	-75.4757	Parque Nacional Yasuni (MAATE)	627
Inia geoffrensis	PNY	RIO YASUNI	-0.975835004	-75.421576	Parque Nacional Yasuni (MAATE)	628
Inia geoffrensis	PNY	Banco de arena	-0.941604004	-75.402692	Parque Nacional Yasuni (MAATE)	629
Inia geoffrensis	PNY	RIO YASUNI	-0.987189005	-75.420007	Parque Nacional Yasuni (MAATE)	630
Inia geoffrensis	PNY	Banco de arena	-0.999875004	-75.463801	Parque Nacional Yasuni (MAATE)	631
Inia geoffrensis	PNY	RIO TIPUTINI	-0.691696999	-75.971294	Parque Nacional Yasuni (MAATE)	632
Inia geoffrensis	PNY	RIO TIPUTINI	-0.830119005	-75.575553	Parque Nacional Yasuni (MAATE)	633
Inia geoffrensis	PNY	RIO AGUARICO	-0.932259916	-75.23745434	Parque Nacional Yasuni (MAATE)	634
Inia geoffrensis	PNY	RIO CURARAY	-1.586392004	-75.694588	Parque Nacional Yasuni (MAATE)	635
Inia geoffrensis	PNY	RIO CURARAY	-1.63714802	-75.74663089	Parque Nacional Yasuni (MAATE)	636
Inia geoffrensis	PNY	RIO YASUNI	-0.933771001	-75.389694	Parque Nacional Yasuni (MAATE)	637
Inia geoffrensis	PNY	RIO YASUNI	-0.933870005	-75.389766	Parque Nacional Yasuni (MAATE)	638
Inia geoffrensis	PNY	Rio Yasuni	-1.021475005	-75.457701	Parque Nacional Yasuni (MAATE)	639
Inia geoffrensis	PNY	RIO YASUNI	-1.008628005	-75.437546	Parque Nacional Yasuni (MAATE)	640
Inia geoffrensis	PNY	Banco de arena	-0.941835003	-75.401683	Parque Nacional Yasuni (MAATE)	641
Inia geoffrensis	PNY	RIO YASUNI	-0.987051001	-75.417939	Parque Nacional Yasuni (MAATE)	642
Inia geoffrensis	PNY	Rio Tiputini	-0.626955007	-76.522961	Parque Nacional Yasuni (MAATE)	643
Inia geoffrensis	PNY	Rio Tiputini	-0.708632001	-76.349675	Parque Nacional Yasuni (MAATE)	644
Inia geoffrensis	PNY	RIO YASUNI	-0.992909009	-75.422103	Parque Nacional Yasuni (MAATE)	645
Inia geoffrensis	PNY	RIO CURARAY	-1.613110005	-75.979658	Parque Nacional Yasuni (MAATE)	646
Inia geoffrensis	PNY	Rio Yasuni	-1.055296004	-75.46911	Parque Nacional Yasuni (MAATE)	647
Inia geoffrensis	PNY	Rio Tiputini	-0.697255	-76.295321	Parque Nacional Yasuni (MAATE)	648
Inia geoffrensis	PNY	Banco de arena	-0.994245008	-75.447788	Parque Nacional Yasuni (MAATE)	649
Inia geoffrensis	PNY	RIO TIPUTINI	-0.804951006	-75.670014	Parque Nacional Yasuni (MAATE)	650
Inia geoffrensis	PNY	Rio Tiputini	-0.670660005	-76.393808	Parque Nacional Yasuni (MAATE)	651
Inia geoffrensis	PNY	Rio Tiputini	-0.712111001	-76.322992	Parque Nacional Yasuni (MAATE)	652
Inia geoffrensis	PNY	Rio Yasuni	-1.071129006	-75.507174	Parque Nacional Yasuni (MAATE)	653
Inia geoffrensis	PNY	RIO TIPUTINI	-0.828354006	-75.558132	Parque Nacional Yasuni (MAATE)	654
Inia geoffrensis	PNY	Banco de arena	-0.997584004	-75.4541	Parque Nacional Yasuni (MAATE)	655
Inia geoffrensis	PNY	Rio Yasuni	-1.074885004	-75.485468	Parque Nacional Yasuni (MAATE)	656
Inia geoffrensis	PNY	RIO TIPUTINI	-0.823667004	-75.588459	Parque Nacional Yasuni (MAATE)	657
Inia geoffrensis	PNY	RIO CURARAY	-1.585809622	-75.69405086	Parque Nacional Yasuni (MAATE)	658
Inia geoffrensis	PNY	RIO CURARAY	-1.585386008	-75.69405	Parque Nacional Yasuni (MAATE)	659
Inia geoffrensis	PNY	RIO NAPO	-0.958577003	-75.337288	Parque Nacional Yasuni (MAATE)	660
Inia geoffrensis	PNY	RIO CURARAY	-1.582669006	-75.688378	Parque Nacional Yasuni (MAATE)	661
Inia geoffrensis	PNY	RIO TIPUTINI	-0.819811004	-75.544848	Parque Nacional Yasuni (MAATE)	662
Inia geoffrensis	PNY	RIO YASUNI	-0.992069009	-75.425262	Parque Nacional Yasuni (MAATE)	663
Inia geoffrensis	PNY	RIO TIPUTINI	-0.822392008	-75.594113	Parque Nacional Yasuni (MAATE)	664
Inia geoffrensis	PNY	RIO YASUNI	-0.982712001	-75.417013	Parque Nacional Yasuni (MAATE)	665
Inia geoffrensis	PNY	RIO TIPUTINI	-0.815163	-75.617497	Parque Nacional Yasuni (MAATE)	666
Inia geoffrensis	PNY	RIO TIPUTINI	-0.815301816	-75.61730585	Parque Nacional Yasuni (MAATE)	667
Inia geoffrensis	PNY	RIO TIPUTINI	-0.819960104	-75.54479761	Parque Nacional Yasuni (MAATE)	668
Inia geoffrensis	PNY	RIO AGUARICO	-0.932123003	-75.237474	Parque Nacional Yasuni (MAATE)	669
Inia geoffrensis	PNY	Rio Tiputini	-0.709656004	-76.349646	Parque Nacional Yasuni (MAATE)	670
Inia geoffrensis	PNY	RIO TIPUTINI	-0.826390483	-75.55215952	Parque Nacional Yasuni (MAATE)	671
Inia geoffrensis	PNY	RIO TIPUTINI	-0.832347001	-75.553737	Parque Nacional Yasuni (MAATE)	672
Inia geoffrensis	PNY	Rio Yasuni	-1.079302003	-75.506659	Parque Nacional Yasuni (MAATE)	673
Inia geoffrensis	PNY	Rio Cononaco	-1.536143004	-75.593943	Parque Nacional Yasuni (MAATE)	674
Inia geoffrensis	PNY	RIO CURARAY	-1.588011012	-75.614469	Parque Nacional Yasuni (MAATE)	675
Inia geoffrensis	PNY	RIO TIPUTINI	-0.793074456	-75.63316364	Parque Nacional Yasuni (MAATE)	676
Inia geoffrensis	PNY	RIO TIPUTINI	-0.830847008	-75.558238	Parque Nacional Yasuni (MAATE)	677
Inia geoffrensis	PNY	RIO TIPUTINI	-0.827305004	-75.552163	Parque Nacional Yasuni (MAATE)	678
Inia geoffrensis	PNY	Rio Yasuni	-1.067377008	-75.485927	Parque Nacional Yasuni (MAATE)	679
Inia geoffrensis	PNY	RIO CURARAY	-1.637522008	-75.846996	Parque Nacional Yasuni (MAATE)	680
Inia geoffrensis	PNY	Laguna s/n	-1.532571011	-75.588757	Parque Nacional Yasuni (MAATE)	681
Inia geoffrensis	PNY	RIO YASUNI	-0.931775005	-75.388004	Parque Nacional Yasuni (MAATE)	682
Inia geoffrensis	PNY	Rio Tiputini	-0.701661	-76.349562	Parque Nacional Yasuni (MAATE)	683
Inia geoffrensis	PNY	Rio Tiputini	-0.644589008	-76.185285	Parque Nacional Yasuni (MAATE)	684
Inia geoffrensis	PNY	RIO TIPUTINI	-0.821166001	-75.595872	Parque Nacional Yasuni (MAATE)	685
Inia geoffrensis	PNY	RIO TIPUTINI	-0.832196007	-75.567723	Parque Nacional Yasuni (MAATE)	686
Inia geoffrensis	PNY	RIO TIPUTINI	-0.818395007	-75.54264	Parque Nacional Yasuni (MAATE)	687
Inia geoffrensis	PNY	RIO YASUNI	-1.005432001	-75.432886	Parque Nacional Yasuni (MAATE)	688
Inia geoffrensis	PNY	RIO CURARAY	-1.609282008	-75.97882	Parque Nacional Yasuni (MAATE)	689
Inia geoffrensis	PNY	Rio Yasuni	-1.073178002	-75.505039	Parque Nacional Yasuni (MAATE)	690
Inia geoffrensis	PNY	RIO TIPUTINI	-0.837713002	-75.578349	Parque Nacional Yasuni (MAATE)	691
Inia geoffrensis	PNY	RIO TIPUTINI	-0.820996005	-75.595559	Parque Nacional Yasuni (MAATE)	692
Inia geoffrensis	PNY	Banco de arena	-0.994187006	-75.440184	Parque Nacional Yasuni (MAATE)	693
Inia geoffrensis	PNY	RIO TIPUTINI	-0.817241006	-75.590052	Parque Nacional Yasuni (MAATE)	694
Inia geoffrensis	PNY	RIO TIPUTINI	-0.830297006	-75.574905	Parque Nacional Yasuni (MAATE)	695
Inia geoffrensis	PNY	RIO YASUNI	-0.958913001	-75.408156	Parque Nacional Yasuni (MAATE)	696
Inia geoffrensis	PNY	Banco de arena	-0.993786009	-75.440295	Parque Nacional Yasuni (MAATE)	697
Inia geoffrensis	SALIME JALIL	Rio Yasuni	-1.020783519	-75.45814879	SALIME JALIL, 2011	698
Inia geoffrensis	SALIME JALIL	Rio Yasuni	-1.065416827	-75.48762684	SALIME JALIL, 2011	699
Inia geoffrensis	SALIME JALIL	RIO YASUNI	-0.931462024	-75.38736771	SALIME JALIL, 2011	700
Inia geoffrensis	SALIME JALIL	RIO YASUNI	-0.931751331	-75.38916528	SALIME JALIL, 2011	701
Inia geoffrensis	SALIME JALIL	RIO YASUNI	-0.932954548	-75.38956986	SALIME JALIL, 2011	702
Inia geoffrensis	SALIME JALIL	RIO YASUNI	-0.933723515	-75.38987553	SALIME JALIL, 2011	703
Inia geoffrensis	SALIME JALIL	RIO YASUNI	-0.934718629	-75.39045984	SALIME JALIL, 2011	704
Inia geoffrensis	SALIME JALIL	RIO YASUNI	-0.935858523	-75.39079252	SALIME JALIL, 2011	705
Inia geoffrensis	SALIME JALIL	RIO YASUNI	-0.937360291	-75.39121511	SALIME JALIL, 2011	706
Inia geoffrensis	SALIME JALIL	RIO YASUNI	-0.938681085	-75.39191629	SALIME JALIL, 2011	707
Inia geoffrensis	SALIME JALIL	RIO YASUNI	-0.939486234	-75.39227589	SALIME JALIL, 2011	708
Inia geoffrensis	SALIME JALIL	RIO YASUNI	-0.940381855	-75.39262652	SALIME JALIL, 2011	709
Inia geoffrensis	SALIME JALIL	RIO YASUNI	-0.942091651	-75.39351649	SALIME JALIL, 2011	710
Inia geoffrensis	SALIME JALIL	RIO YASUNI	-0.942806304	-75.39409179	SALIME JALIL, 2011	711
Inia geoffrensis	SALIME JALIL	RIO YASUNI	-0.943710969	-75.39446938	SALIME JALIL, 2011	712
Inia geoffrensis	SALIME JALIL	RIO YASUNI	-0.944579298	-75.39612322	SALIME JALIL, 2011	713
Inia geoffrensis	SALIME JALIL	RIO YASUNI	-0.944515798	-75.39760619	SALIME JALIL, 2011	714
Inia geoffrensis	SALIME JALIL	RIO YASUNI	-0.944171852	-75.39897229	SALIME JALIL, 2011	715
Inia geoffrensis	SALIME JALIL	RIO YASUNI	-0.943366535	-75.40007769	SALIME JALIL, 2011	716
Inia geoffrensis	SALIME JALIL	Banco de arena	-0.942506607	-75.40401422	SALIME JALIL, 2011	717
Inia geoffrensis	SALIME JALIL	RIO YASUNI	-0.945555699	-75.40202828	SALIME JALIL, 2011	718
Inia geoffrensis	SALIME JALIL	RIO YASUNI	-0.947808405	-75.40213639	SALIME JALIL, 2011	719
Inia geoffrensis	SALIME JALIL	RIO YASUNI	-0.949961377	-75.40409597	SALIME JALIL, 2011	720
Inia geoffrensis	SALIME JALIL	RIO YASUNI	-0.952910343	-75.40726899	SALIME JALIL, 2011	721
Inia geoffrensis	SALIME JALIL	RIO YASUNI	-0.957035904	-75.40640665	SALIME JALIL, 2011	722
Inia geoffrensis	SALIME JALIL	RIO YASUNI	-0.960735758	-75.40967863	SALIME JALIL, 2011	723
Inia geoffrensis	SALIME JALIL	RIO YASUNI	-0.965485426	-75.40997581	SALIME JALIL, 2011	724
Inia geoffrensis	SALIME JALIL	RIO YASUNI	-0.968271632	-75.41233093	SALIME JALIL, 2011	725
Inia geoffrensis	SALIME JALIL	RIO YASUNI	-0.969646371	-75.41568355	SALIME JALIL, 2011	726
Inia geoffrensis	SALIME JALIL	RIO SALADO	-0.971093466	-75.419162	SALIME JALIL, 2011	727
Inia geoffrensis	SALIME JALIL	RIO YASUNI	-0.976195373	-75.42412389	SALIME JALIL, 2011	728
Inia geoffrensis	SALIME JALIL	RIO YASUNI	-0.987251574	-75.41847194	SALIME JALIL, 2011	729
Inia geoffrensis	SALIME JALIL	Banco de arena	-0.993763592	-75.43276342	SALIME JALIL, 2011	730
Inia geoffrensis	SALIME JALIL	Banco de arena	-0.995201121	-75.43988197	SALIME JALIL, 2011	731
Inia geoffrensis	SALIME JALIL	Banco de arena	-0.994358643	-75.44805179	SALIME JALIL, 2011	732
Inia geoffrensis	SALIME JALIL	Banco de arena	-0.996602071	-75.44972383	SALIME JALIL, 2011	733
Inia geoffrensis	SALIME JALIL	Banco de arena	-1.002010855	-75.45921571	SALIME JALIL, 2011	734
Inia geoffrensis	SALIME JALIL	Banco de arena	-1.000851147	-75.47107946	SALIME JALIL, 2011	735
Inia geoffrensis	SALIME JALIL	Banco de arena	-1.00958933	-75.47922368	SALIME JALIL, 2011	736
Inia geoffrensis	SALIME JALIL	RIO YASUNI	-1.007849314	-75.43646827	SALIME JALIL, 2011	737
Inia geoffrensis	SALIME JALIL	RIO YASUNI	-1.021790203	-75.44062255	SALIME JALIL, 2011	738
Inia geoffrensis	SALIME JALIL	RIO YASUNI	-1.020992891	-75.44905309	SALIME JALIL, 2011	739
Inia geoffrensis	SALIME JALIL	Rio Yasuni	-1.021932401	-75.45875114	SALIME JALIL, 2011	740
Inia geoffrensis	SALIME JALIL	Rio Yasuni	-1.027460564	-75.45562414	SALIME JALIL, 2011	741
Inia geoffrensis	SALIME JALIL	Rio Yasuni	-1.029794155	-75.45931851	SALIME JALIL, 2011	742
Inia geoffrensis	SALIME JALIL	Rio Yasuni	-1.033204449	-75.46221311	SALIME JALIL, 2011	743
Inia geoffrensis	SALIME JALIL	Rio Yasuni	-1.039636615	-75.46384983	SALIME JALIL, 2011	744
Inia geoffrensis	SALIME JALIL	Rio Yasuni	-1.044683769	-75.47096002	SALIME JALIL, 2011	745
Inia geoffrensis	SALIME JALIL	Rio Yasuni	-1.05641814	-75.46804069	SALIME JALIL, 2011	746
Inia geoffrensis	SALIME JALIL	Rio Yasuni	-1.051477582	-75.47401694	SALIME JALIL, 2011	747
Inia geoffrensis	SALIME JALIL	Rio Yasuni	-1.053475973	-75.48043463	SALIME JALIL, 2011	748
Inia geoffrensis	SALIME JALIL	Rio Yasuni	-1.05608946	-75.48736473	SALIME JALIL, 2011	749
Inia geoffrensis	SALIME JALIL	Rio Yasuni	-1.061554098	-75.48560395	SALIME JALIL, 2011	750
Inia geoffrensis	SALIME JALIL	Rio Yasuni	-1.066855471	-75.48650357	SALIME JALIL, 2011	751
Inia geoffrensis	SALIME JALIL	Rio Yasuni	-1.077277576	-75.48641534	SALIME JALIL, 2011	752
Inia geoffrensis	SALIME JALIL	Rio Yasuni	-1.020783519	-75.45814879	SALIME JALIL, 2011	753
Inia geoffrensis	SALIME JALIL	Rio Yasuni	-1.065416827	-75.48762684	SALIME JALIL, 2011	754
Inia geoffrensis	SALIME JALIL	RIO YASUNI	-0.931462024	-75.38736771	SALIME JALIL, 2011	755
Inia geoffrensis	SALIME JALIL	RIO YASUNI	-0.931751331	-75.38916528	SALIME JALIL, 2011	756
Inia geoffrensis	SALIME JALIL	RIO YASUNI	-0.932954548	-75.38956986	SALIME JALIL, 2011	757
Inia geoffrensis	SALIME JALIL	RIO YASUNI	-0.933723515	-75.38987553	SALIME JALIL, 2011	758
Inia geoffrensis	SALIME JALIL	RIO YASUNI	-0.934718629	-75.39045984	SALIME JALIL, 2011	759
Inia geoffrensis	SALIME JALIL	RIO YASUNI	-0.935858523	-75.39079252	SALIME JALIL, 2011	760
Inia geoffrensis	SALIME JALIL	RIO YASUNI	-0.937360291	-75.3912151	SALIME JALIL, 2011	761
Inia geoffrensis	SALIME JALIL	RIO YASUNI	-0.938681085	-75.39191629	SALIME JALIL, 2011	762
Inia geoffrensis	SALIME JALIL	RIO YASUNI	-0.939486234	-75.39227589	SALIME JALIL, 2011	763
Inia geoffrensis	SALIME JALIL	RIO YASUNI	-0.940381855	-75.39262652	SALIME JALIL, 2011	764
Inia geoffrensis	SALIME JALIL	Rio Lagartococha	-0.565913491	-75.2274438	SALIME JALIL, 2011	765
Inia geoffrensis	SALIME JALIL	s/n	-0.60107492	-75.23497338	SALIME JALIL, 2011	766
Inia geoffrensis	SALIME JALIL	Rio Lagartococha	-0.566211164	-75.22844187	SALIME JALIL, 2011	767
Inia geoffrensis	SALIME JALIL	Rio Lagartococha	-0.569283718	-75.22485798	SALIME JALIL, 2011	768
Inia geoffrensis	SALIME JALIL	Rio Lagartococha	-0.57271839	-75.22830652	SALIME JALIL, 2011	769
Inia geoffrensis	SALIME JALIL	Rio Lagartococha	-0.575701882	-75.23304661	SALIME JALIL, 2011	770
Inia geoffrensis	SALIME JALIL	Rio Lagartococha	-0.578832702	-75.23620614	SALIME JALIL, 2011	771
Inia geoffrensis	SALIME JALIL	s/n	-0.583435008	-75.23994259	SALIME JALIL, 2011	772
Inia geoffrensis	SALIME JALIL	s/n	-0.584566973	-75.23925559	SALIME JALIL, 2011	773
Inia geoffrensis	SALIME JALIL	s/n	-0.588668084	-75.24405573	SALIME JALIL, 2011	774
Inia geoffrensis	SALIME JALIL	s/n	-0.59105021	-75.24672638	SALIME JALIL, 2011	775
Inia geoffrensis	SALIME JALIL	s/n	-0.59903922	-75.24402582	SALIME JALIL, 2011	776
Inia geoffrensis	SALIME JALIL	s/n	-0.602796024	-75.23534407	SALIME JALIL, 2011	777
Inia geoffrensis	SALIME JALIL	s/n	-0.603982845	-75.23109827	SALIME JALIL, 2011	778
Inia geoffrensis	SALIME JALIL	s/n	-0.611015483	-75.23625645	SALIME JALIL, 2011	779
Inia geoffrensis	SALIME JALIL	s/n	-0.614653035	-75.23358514	SALIME JALIL, 2011	780
Inia geoffrensis	SALIME JALIL	RIO AGUARICO	-0.641750644	-75.23981676	SALIME JALIL, 2011	781
Inia geoffrensis	SALIME JALIL	RIO AGUARICO	-0.643605257	-75.24217486	SALIME JALIL, 2011	782
Inia geoffrensis	SALIME JALIL	RIO AGUARICO	-0.640557315	-75.24790979	SALIME JALIL, 2011	783
Inia geoffrensis	SALIME JALIL	RIO AGUARICO	-0.645293478	-75.24871886	SALIME JALIL, 2011	784
Inia geoffrensis	SALIME JALIL	RIO AGUARICO	-0.645964796	-75.25388061	SALIME JALIL, 2011	785
Inia geoffrensis	SALIME JALIL	RIO AGUARICO	-0.646698633	-75.25860178	SALIME JALIL, 2011	786
Inia geoffrensis	SALIME JALIL	RIO AGUARICO	-0.653747585	-75.26175008	SALIME JALIL, 2011	787
Inia geoffrensis	SALIME JALIL	RIO AGUARICO	-0.646690406	-75.23614143	SALIME JALIL, 2011	788
Inia geoffrensis	WWF_Omacha	s/n	-0.002333333	-76.19433333	Expedicion Cuyabeno 2019	789
Inia geoffrensis	WWF_Omacha	Rio Cuyabeno	-0.108883333	-76.05506667	Expedicion Cuyabeno 2019	790
Inia geoffrensis	WWF_Omacha	RIO CUYABENO	-0.100899999	-76.00588333	Expedicion Cuyabeno 2019	791
Inia geoffrensis	WWF_Omacha	RIO CUYABENO	-0.187116666	-75.93755	Expedicion Cuyabeno 2019	792
Inia geoffrensis	WWF_Omacha	RIO CUYABENO	-0.224499999	-75.93535	Expedicion Cuyabeno 2019	793
Inia geoffrensis	WWF_Omacha	RIO CUYABENO	-0.239333332	-75.9217	Expedicion Cuyabeno 2019	794
Inia geoffrensis	WWF_Omacha	RIO CUYABENO	-0.249549999	-75.91421667	Expedicion Cuyabeno 2019	795
Inia geoffrensis	WWF_Omacha	RIO CUYABENO	-0.255716665	-75.90628333	Expedicion Cuyabeno 2019	796
Inia geoffrensis	WWF_Omacha	RIO AGUARICO	-0.257599999	-75.89988333	Expedicion Cuyabeno 2019	797
Inia geoffrensis	WWF_Omacha	RIO AGUARICO	-0.275099999	-75.86976667	Expedicion Cuyabeno 2019	798
Inia geoffrensis	WWF_Omacha	RIO AGUARICO	-0.264899999	-75.8541	Expedicion Cuyabeno 2019	799
Inia geoffrensis	WWF_Omacha	RIO AGUARICO	-0.395549998	-75.66701667	Expedicion Cuyabeno 2019	800
Inia geoffrensis	WWF_Omacha	RIO AGUARICO	-0.484466664	-75.61018333	Expedicion Cuyabeno 2019	801
Inia geoffrensis	WWF_Omacha	Q. Pacuyacu	-0.541966664	-75.5642	Expedicion Cuyabeno 2019	802
Inia geoffrensis	WWF_Omacha	RIO AGUARICO	-0.544649997	-75.49456667	Expedicion Cuyabeno 2019	803
Inia geoffrensis	WWF_Omacha	Q. Sancudo	-0.555666664	-75.4849	Expedicion Cuyabeno 2019	804
Inia geoffrensis	WWF_Omacha	RIO AGUARICO	-0.654916663	-75.261	Expedicion Cuyabeno 2019	805
Inia geoffrensis	WWF_Omacha	RIO AGUARICO	-0.64623333	-75.25285	Expedicion Cuyabeno 2019	806
Inia geoffrensis	WWF_Omacha	RIO AGUARICO	-0.643649997	-75.24983333	Expedicion Cuyabeno 2019	807
Inia geoffrensis	WWF_Omacha	RIO AGUARICO	-0.645166663	-75.23248333	Expedicion Cuyabeno 2019	808
Inia geoffrensis	WWF_Omacha	s/n	-0.604899997	-75.22733333	Expedicion Cuyabeno 2019	809
Inia geoffrensis	WWF_Omacha	s/n	-0.601316664	-75.24256667	Expedicion Cuyabeno 2019	810
Inia geoffrensis	WWF_Omacha	RIO NAPO	-0.964966662	-75.19753333	Expedicion Cuyabeno 2019	811
Inia geoffrensis	WWF_Omacha	RIO AGUARICO	-0.938749995	-75.23246667	Expedicion Cuyabeno 2019	812
Inia geoffrensis	WWF_Omacha	RIO AGUARICO	-0.932649995	-75.23513333	Expedicion Cuyabeno 2019	813
Inia geoffrensis	WWF_Omacha	RIO AGUARICO	-0.932283329	-75.23678333	Expedicion Cuyabeno 2019	814
Inia geoffrensis	WWF_Omacha	RIO AGUARICO	-0.891849995	-75.22346667	Expedicion Cuyabeno 2019	815
Inia geoffrensis	WWF_Omacha	RIO AGUARICO	-0.885983329	-75.22456667	Expedicion Cuyabeno 2019	816
Inia geoffrensis	WWF_Omacha	RIO AGUARICO	-0.799033329	-75.24146667	Expedicion Cuyabeno 2019	817
Inia geoffrensis	WWF_Omacha	RIO AGUARICO	-0.666816663	-75.27461667	Expedicion Cuyabeno 2019	818
Inia geoffrensis	WWF_Omacha	RIO AGUARICO	-0.65598333	-75.2645	Expedicion Cuyabeno 2019	819
Inia geoffrensis	WWF_Omacha	RIO AGUARICO	-0.654849997	-75.26156667	Expedicion Cuyabeno 2019	820
Inia geoffrensis	WWF_Omacha	RIO YASUNI	-1.008533333	-75.42198333	Expedicion Napo Aguarico 2021	821
Inia geoffrensis	WWF_Omacha	RIO YASUNI	-1.008533333	-75.43713333	Expedicion Napo Aguarico 2021	822
Inia geoffrensis	WWF_Omacha	Rio Yasuni	-1.0297	-75.45901667	Expedicion Napo Aguarico 2021	823
Inia geoffrensis	WWF_Omacha	Rio Yasuni	-1.055566667	-75.48221667	Expedicion Napo Aguarico 2021	824
Inia geoffrensis	WWF_Omacha	Rio Yasuni	-1.058966667	-75.48455	Expedicion Napo Aguarico 2021	825
Inia geoffrensis	WWF_Omacha	Rio Yasuni	-1.075316667	-75.50081667	Expedicion Napo Aguarico 2021	826
Inia geoffrensis	WWF_Omacha	Rio Yasuni	-1.070033333	-75.5196	Expedicion Napo Aguarico 2021	827
Inia geoffrensis	WWF_Omacha	Rio Yasuni	-1.087816667	-75.55468333	Expedicion Napo Aguarico 2021	828
Inia geoffrensis	WWF_Omacha	Rio Yasuni	-1.088216667	-75.55243333	Expedicion Napo Aguarico 2021	829
Inia geoffrensis	WWF_Omacha	Rio Yasuni	-1.0968	-75.55783333	Expedicion Napo Aguarico 2021	830
Inia geoffrensis	WWF_Omacha	Rio Yasuni	-1.10255	-75.57295	Expedicion Napo Aguarico 2021	831
Inia geoffrensis	WWF_Omacha	Rio Yasuni	-1.103666667	-75.5854	Expedicion Napo Aguarico 2021	832
Inia geoffrensis	WWF_Omacha	Banco de arena	-0.99565	-75.43875	Expedicion Napo Aguarico 2021	833
Inia geoffrensis	WWF_Omacha	Banco de arena	-0.995183333	-75.44021667	Expedicion Napo Aguarico 2021	834
Inia geoffrensis	WWF_Omacha	Banco de arena	-0.99445	-75.44566667	Expedicion Napo Aguarico 2021	835
Inia geoffrensis	WWF_Omacha	Banco de arena	-0.993983333	-75.44693333	Expedicion Napo Aguarico 2021	836
Inia geoffrensis	WWF_Omacha	Rio Yasuni	-1.103993	-75.58006	Expedicion Napo Aguarico 2021	837
Inia geoffrensis	WWF_Omacha	Banco de arena	-1.001683333	-75.46081667	Expedicion Napo Aguarico 2021	838
Inia geoffrensis	WWF_Omacha	RIO YASUNI	-0.930783333	-75.38601667	Expedicion Napo Aguarico 2021	839
Inia geoffrensis	WWF_Omacha	RIO YASUNI	-0.932383333	-75.38421667	Expedicion Napo Aguarico 2021	840
Inia geoffrensis	WWF_Omacha	RIO YASUNI	-0.931233333	-75.38566667	Expedicion Napo Aguarico 2021	841
Inia geoffrensis	WWF_Omacha	RIO NAPO	-0.978933333	-75.30875	Expedicion Napo Aguarico 2021	842
Inia geoffrensis	WWF_Omacha	RIO YASUNI	-0.931233333	-75.38566667	Expedicion Napo Aguarico 2021	843
Inia geoffrensis	WWF_Omacha	RIO NAPO	-0.978783333	-75.30855	Expedicion Napo Aguarico 2021	844
Inia geoffrensis	WWF_Omacha	RIO SAN MIGUEL	0.1043621	-75.902251	Expedicion Napo Aguarico 2021	845
Inia geoffrensis	WWF_Omacha	RIO SAN MIGUEL	0.104362	-75.965341	Expedicion Napo Aguarico 2021	846
Inia geoffrensis	WWF_Omacha	RIO SAN MIGUEL	0.106271	-75.880192	Expedicion Napo Aguarico 2021	847
Inia geoffrensis	WWF_Omacha	RIO AGUARICO	-0.949583333	-75.22053333	Expedicion Napo Aguarico 2021	848
Inia geoffrensis	WWF_Omacha	RIO SAN MIGUEL	0.13091	-76.0580391	Expedicion Napo Aguarico 2021	849
Inia geoffrensis	WWF_Omacha	RIO SAN MIGUEL	0.1309	-76.058039	Expedicion Napo Aguarico 2021	850
Inia geoffrensis	WWF_Omacha	RIO AGUARICO	-0.932333333	-75.23741667	Expedicion Napo Aguarico 2021	851
Inia geoffrensis	WWF_Omacha	RIO AGUARICO	-0.932083333	-75.23676667	Expedicion Napo Aguarico 2021	852
Inia geoffrensis	WWF_Omacha	RIO AGUARICO	-0.92785	-75.2333	Expedicion Napo Aguarico 2021	853
Inia geoffrensis	WWF_Omacha	RIO SAN MIGUEL	0.132412	-76.02308	Expedicion Napo Aguarico 2021	854
Inia geoffrensis	WWF_Omacha	RIO AGUARICO	-0.912733333	-75.22275	Expedicion Napo Aguarico 2021	855
Inia geoffrensis	WWF_Omacha	RIO AGUARICO	-0.909933333	-75.22341667	Expedicion Napo Aguarico 2021	856
Inia geoffrensis	WWF_Omacha	RIO AGUARICO	-0.853333333	-75.24153333	Expedicion Napo Aguarico 2021	857
Inia geoffrensis	WWF_Omacha	RIO AGUARICO	-0.852316667	-75.24226667	Expedicion Napo Aguarico 2021	858
Inia geoffrensis	WWF_Omacha	RIO AGUARICO	-0.808416667	-75.24116667	Expedicion Napo Aguarico 2021	859
Inia geoffrensis	WWF_Omacha	RIO AGUARICO	-0.679433333	-75.26888333	Expedicion Napo Aguarico 2021	860
Inia geoffrensis	WWF_Omacha	s/n	-0.673566667	-75.27405	Expedicion Napo Aguarico 2021	861
Inia geoffrensis	WWF_Omacha	RIO AGUARICO	-0.663033333	-75.27285	Expedicion Napo Aguarico 2021	862
Inia geoffrensis	WWF_Omacha	RIO AGUARICO	-0.655366667	-75.2632	Expedicion Napo Aguarico 2021	863
Inia geoffrensis	WWF_Omacha	RIO AGUARICO	-0.62735	-75.22496667	Expedicion Napo Aguarico 2021	864
Inia geoffrensis	WWF_Omacha	s/n	-0.60375	-75.2292	Expedicion Napo Aguarico 2021	865
Inia geoffrensis	WWF_Omacha	s/n	-0.600683333	-75.24036667	Expedicion Napo Aguarico 2021	866
Inia geoffrensis	WWF_Omacha	s/n	-0.597551	-75.23886667	Expedicion Napo Aguarico 2021	867
Inia geoffrensis	WWF_Omacha	s/n	-0.597383333	-75.23963333	Expedicion Napo Aguarico 2021	868
Inia geoffrensis	WWF_Omacha	s/n	-0.595616667	-75.23986667	Expedicion Napo Aguarico 2021	869
Inia geoffrensis	WWF_Omacha	s/n	-0.59755	-75.23945	Expedicion Napo Aguarico 2021	870
Inia geoffrensis	WWF_Omacha	s/n	-0.59005	-75.23855	Expedicion Napo Aguarico 2021	871
Inia geoffrensis	WWF_Ecuador	RIO PASTAZA	-2.498163	-76.994042	Expedicion Pastaza 2022	872
Inia geoffrensis	WWF_Ecuador	RIO PASTAZA	-2.49835	-76.99415	Expedicion Pastaza 2022	873
Inia geoffrensis	WWF_Ecuador	RIO PASTAZA	-2.51304	-76.9741	Expedicion Pastaza 2022	874
Inia geoffrensis	WWF_Ecuador	RIO PASTAZA	-2.54692	-76.92597	Expedicion Pastaza 2022	875
Inia geoffrensis	WWF_Ecuador	RIO PASTAZA	-2.56057	-76.87713	Expedicion Pastaza 2022	876
Inia geoffrensis	WWF_Ecuador	RIO PASTAZA	-2.555488	-76.842228	Expedicion Pastaza 2022	877
Inia geoffrensis	WWF_Ecuador	Rio Kapawari	-2.513082	-76.901932	Expedicion Pastaza 2022	878
Inia geoffrensis	WWF_Ecuador	s/n	-2.539058	-76.867718	Expedicion Pastaza 2022	879
Inia geoffrensis	WWF_Ecuador	s/n	-2.53868	-76.86826	Expedicion Pastaza 2022	880
Inia geoffrensis	WWF_Ecuador	Rio Capahuari	-2.53168	-76.87388	Expedicion Pastaza 2022	881
Inia geoffrensis	WWF_Ecuador	Rio Capahuari	-2.530044	-76.88954	Expedicion Pastaza 2022	882
Inia geoffrensis	WWF_Ecuador	RIO PASTAZA	-2.549699	-76.81463	Expedicion Pastaza 2022	883
Inia geoffrensis	WWF_Ecuador	RIO PASTAZA	-2.55167	-76.81413	Expedicion Pastaza 2022	884
Inia geoffrensis	WWF_Ecuador	RIO PASTAZA	-2.56521	-76.78881	Expedicion Pastaza 2022	885
Inia geoffrensis	WWF_Ecuador	RIO PASTAZA	-2.56507	-76.7887	Expedicion Pastaza 2022	886
Inia geoffrensis	WWF_Ecuador	RIO PASTAZA	-2.561324	-76.74607	Expedicion Pastaza 2022	887
Inia geoffrensis	WWF_Ecuador	RIO PASTAZA	-2.553414	-76.738488	Expedicion Pastaza 2022	888
Inia geoffrensis	WWF_Ecuador	RIO PASTAZA	-2.55292	-76.73761	Expedicion Pastaza 2022	889
Inia geoffrensis	WWF_Ecuador	RIO PASTAZA	-2.582815	-76.724205	Expedicion Pastaza 2022	890
Inia geoffrensis	WWF_Ecuador	RIO PASTAZA	-2.591263	-76.634437	Expedicion Pastaza 2022	891
Inia geoffrensis	WWF_Ecuador	RIO PASTAZA	-2.584032	-76.631564	Expedicion Pastaza 2022	892
Inia geoffrensis	WWF_Ecuador	RIO PASTAZA	-2.583867	-76.62339	Expedicion Pastaza 2022	893
Inia geoffrensis	WWF_Ecuador	RIO PASTAZA	-2.581937	-76.622428	Expedicion Pastaza 2022	894
Inia geoffrensis	WWF_Ecuador	RIO PASTAZA	-2.58171	-76.62411	Expedicion Pastaza 2022	895
Inia geoffrensis	WWF_Ecuador	RIO PASTAZA	-2.57952	-76.62833	Expedicion Pastaza 2022	896
Inia geoffrensis	WWF_Ecuador	RIO BOBONAZA	-2.56246	-76.63797	Expedicion Pastaza 2022	897
Inia geoffrensis	WWF_Ecuador	RIO BOBONAZA	-2.498363	-76.645157	Expedicion Pastaza 2022	898
Inia geoffrensis	Victor Utreras B.	Rio Lagartococha	-0.461388889	-75.325	Victor Utreras B.	899
Inia geoffrensis	Victor Utreras B.	Rio Lagartococha	-0.468333333	-75.31361111	Victor Utreras B.	900
Inia geoffrensis	Victor Utreras B.	Rio Lagartococha	-0.475	-75.31361111	Victor Utreras B.	901
Inia geoffrensis	Victor Utreras B.	Rio Lagartococha	-0.4775	-75.31083333	Victor Utreras B.	902
Inia geoffrensis	Victor Utreras B.	Rio Lagartococha	-0.490277778	-75.31388889	Victor Utreras B.	903
Inia geoffrensis	Victor Utreras B.	Rio Lagartococha	-0.495	-75.30083333	Victor Utreras B.	904
Inia geoffrensis	Victor Utreras B.	Rio Lagartococha	-0.4975	-75.27944444	Victor Utreras B.	905
Inia geoffrensis	Victor Utreras B.	s/n	-0.505833333	-75.29555556	Victor Utreras B.	906
Inia geoffrensis	Victor Utreras B.	Rio Lagartococha	-0.502222222	-75.27138889	Victor Utreras B.	907
Inia geoffrensis	Victor Utreras B.	s/n	-0.504444444	-75.28805556	Victor Utreras B.	908
Inia geoffrensis	Victor Utreras B.	Rio Lagartococha	-0.505	-75.27194444	Victor Utreras B.	909
Inia geoffrensis	Victor Utreras B.	Rio Lagartococha	-0.512777778	-75.27055556	Victor Utreras B.	910
Inia geoffrensis	Victor Utreras B.	Rio Lagartococha	-0.517222222	-75.24972222	Victor Utreras B.	911
Inia geoffrensis	Victor Utreras B.	s/n	-0.520277778	-75.26666667	Victor Utreras B.	912
Inia geoffrensis	Victor Utreras B.	Rio Lagartococha	-0.526388889	-75.25944444	Victor Utreras B.	913
Inia geoffrensis	Victor Utreras B.	Rio Lagartococha	-0.528333333	-75.24277778	Victor Utreras B.	914
Inia geoffrensis	Victor Utreras B.	RIO AGUARICO	-0.645555556	-75.25444444	Victor Utreras B.	915
Inia geoffrensis	Victor Utreras B.	RIO AGUARICO	-0.622222222	-75.22583333	Victor Utreras B.	916
Inia geoffrensis	Victor Utreras B.	s/n	-0.601666667	-75.24055556	Victor Utreras B.	917
Inia geoffrensis	Victor Utreras B.	s/n	-0.584166667	-75.23722222	Victor Utreras B.	918
Inia geoffrensis	Victor Utreras B.	s/n	-0.580277778	-75.4025	Victor Utreras B.	919
Inia geoffrensis	Victor Utreras B.	Rio Lagartococha	-0.578611111	-75.23666667	Victor Utreras B.	920
Inia geoffrensis	Victor Utreras B.	Rio Lagartococha	-0.569722222	-75.22472222	Victor Utreras B.	921
Inia geoffrensis	Victor Utreras B.	Rio Lagartococha	-0.569166667	-75.22611111	Victor Utreras B.	922
Inia geoffrensis	Victor Utreras B.	Rio Lagartococha	-0.569166667	-75.22611111	Victor Utreras B.	923
Inia geoffrensis	Victor Utreras B.	Rio Yasuni	-1.07454356	-75.49783862	Victor Utreras B.	924
Inia geoffrensis	Victor Utreras B.	Rio Yasuni	-1.074543552	-75.49783863	Victor Utreras B.	925
Inia geoffrensis	Victor Utreras B.	Rio Yasuni	-1.07454357	-75.49783864	Victor Utreras B.	926
Inia geoffrensis	Victor Utreras B.	Rio Yasuni	-1.074543551	-75.49783863	Victor Utreras B.	927
Inia geoffrensis	Victor Utreras B.	Rio Yasuni	-1.074543551	-75.49783863	Victor Utreras B.	928
Inia geoffrensis	Victor Utreras B.	Rio Yasuni	-1.07454355	-75.49783863	Victor Utreras B.	929
Inia geoffrensis	Victor Utreras B.	Rio Yasuni	-1.074543551	-75.49783863	Victor Utreras B.	930
Inia geoffrensis	Victor Utreras B.	Banco de arena	-0.99841675	-75.45607145	Victor Utreras B.	931
Inia geoffrensis	Victor Utreras B.	RIO AGUARICO	-0.90074046	-75.22513034	Victor Utreras B.	932
Inia geoffrensis	Victor Utreras B.	Rio Lagartococha	-0.783644072	-75.26897605	Victor Utreras B.	933
Inia geoffrensis	Victor Utreras B.	RIO AGUARICO	-0.684409948	-75.26117967	Victor Utreras B.	934
Inia geoffrensis	Victor Utreras B.	RIO AGUARICO	-0.633710847	-75.23490077	Victor Utreras B.	935
Inia geoffrensis	Victor Utreras B.	s/n	-0.61428787	-75.23351354	Victor Utreras B.	936
Inia geoffrensis	Victor Utreras B.	s/n	-0.454	-76.086	Victor Utreras B.	937
Inia geoffrensis	Victor Utreras B.	RIO NAPO	-0.47157	-76.972611	Victor Utreras B.	938
Inia geoffrensis	Victor Utreras B.	RIO NAPO	-0.837637947	-75.51558149	Victor Utreras B.	939
Inia geoffrensis	Victor Utreras B.	RIO NAPO	-0.837637947	-75.51558149	Victor Utreras B.	940
Inia geoffrensis	Victor Utreras B.	RIO NAPO	-0.837637947	-75.51558149	Victor Utreras B.	941
Inia geoffrensis	Victor Utreras B.	RIO YASUNI	-0.944733031	-75.39675238	Victor Utreras B.	942
Inia geoffrensis	Victor Utreras B.	RIO YASUNI	-0.931968623	-75.38774525	Victor Utreras B.	943
Inia geoffrensis	Victor Utreras B.	RIO YASUNI	-1.01718522	-75.44103537	Victor Utreras B.	944
Inia geoffrensis	Victor Utreras B.	RIO YASUNI	-1.01718522	-75.44103537	Victor Utreras B.	945
Inia geoffrensis	Victor Utreras B.	Rio Yasuni	-1.03896719	-75.46353516	Victor Utreras B.	946
Inia geoffrensis	Victor Utreras B.	Rio Yasuni	-1.03896719	-75.46353516	Victor Utreras B.	947
Inia geoffrensis	Victor Utreras B.	RIO TIPUTINI	-0.700905867	-75.81052083	Victor Utreras B.	948
Inia geoffrensis	Victor Utreras B.	RIO TIPUTINI	-0.700905867	-75.81052083	Victor Utreras B.	949
Inia geoffrensis	Victor Utreras B.	RIO TIPUTINI	-0.700905867	-75.81052083	Victor Utreras B.	950
Inia geoffrensis	Victor Utreras B.	RIO TIPUTINI	-0.695215343	-75.91099661	Victor Utreras B.	951
Inia geoffrensis	Victor Utreras B.	RIO TIPUTINI	-0.695215343	-75.91099661	Victor Utreras B.	952
Inia geoffrensis	Victor Utreras B.	Rio Tiputini	-0.70493	-76.013142	Victor Utreras B.	953
Inia geoffrensis	Victor Utreras B.	RIO TIPUTINI	-0.720135	-75.945767	Victor Utreras B.	954
Inia geoffrensis	Victor Utreras B.	Rio Tiputini	-0.65064611	-76.20542508	Victor Utreras B.	955
Inia geoffrensis	Victor Utreras B.	Rio Tiputini	-0.65064611	-76.20542508	Victor Utreras B.	956
Inia geoffrensis	Victor Utreras B.	Rio Tiputini	-0.674075872	-76.39791697	Victor Utreras B.	957
Inia geoffrensis	Victor Utreras B.	Rio Tiputini	-0.674075872	-76.39791697	Victor Utreras B.	958
Inia geoffrensis	Victor Utreras B.	Rio Tiputini	-0.674075872	-76.39791697	Victor Utreras B.	959
Inia geoffrensis	Victor Utreras B.	RIO YASUNI	-0.952585	-75.40434793	Victor Utreras B.	960
Inia geoffrensis	Victor Utreras B.	RIO YASUNI	-0.97295679	-75.42212821	Victor Utreras B.	961
Inia geoffrensis	Victor Utreras B.	RIO YASUNI	-0.97295678	-75.4221282	Victor Utreras B.	962
Inia geoffrensis	Victor Utreras B.	RIO YASUNI	-0.988164718	-75.42327156	Victor Utreras B.	963
Inia geoffrensis	Victor Utreras B.	RIO YASUNI	-0.988164718	-75.42327156	Victor Utreras B.	964
Inia geoffrensis	Victor Utreras B.	Banco de arena	-0.989131654	-75.43173821	Victor Utreras B.	965
Inia geoffrensis	Victor Utreras B.	Banco de arena	-0.989131654	-75.43173821	Victor Utreras B.	966
Inia geoffrensis	Victor Utreras B.	RIO YASUNI	-1.005569306	-75.43768133	Victor Utreras B.	967
Inia geoffrensis	Victor Utreras B.	RIO YASUNI	-1.005569306	-75.43768133	Victor Utreras B.	968
Inia geoffrensis	Victor Utreras B.	Rio Yasuni	-1.074786231	-75.45006741	Victor Utreras B.	969
Inia geoffrensis	Victor Utreras B.	Rio Yasuni	-1.074786231	-75.45006741	Victor Utreras B.	970
Inia geoffrensis	Victor Utreras B.	RIO TIPUTINI	-0.70333484	-75.88465031	Victor Utreras B.	971
Inia geoffrensis	Victor Utreras B.	RIO TIPUTINI	-0.707843933	-75.9975359	Victor Utreras B.	972
Inia geoffrensis	Victor Utreras B.	Rio Yasuni	-1.07624075	-75.61601174	Victor Utreras B.	973
Inia geoffrensis	Victor Utreras B.	Rio Yasuni	-1.07624076	-75.61601174	Victor Utreras B.	974
Inia geoffrensis	Victor Utreras B.	Rio Yasuni	-1.07624077	-75.61601174	Victor Utreras B.	975
Inia geoffrensis	Victor Utreras B.	Rio Yasuni	-1.07624078	-75.61601174	Victor Utreras B.	976
Inia geoffrensis	Victor Utreras B.	Rio Yasuni	-1.07624079	-75.61601174	Victor Utreras B.	977
Inia geoffrensis	Victor Utreras B.	Rio Yasuni	-1.07624074	-75.61601174	Victor Utreras B.	978
Inia geoffrensis	Victor Utreras B.	Rio Yasuni	-1.07624073	-75.61601174	Victor Utreras B.	979
Inia geoffrensis	Victor Utreras B.	Rio Yasuni	-1.07624072	-75.61601174	Victor Utreras B.	980
Inia geoffrensis	Victor Utreras B.	Rio Tiputini	-0.634726904	-76.06785188	Victor Utreras B.	981
Inia geoffrensis	Victor Utreras B.	Rio Tiputini	-0.634726904	-76.06785188	Victor Utreras B.	982
Inia geoffrensis	Victor Utreras B.	Rio Nashino	-1.144411	-75.509261	Victor Utreras B.	983
Inia geoffrensis	Victor Utreras B.	Rio Nashino	-1.14174	-75.512616	Victor Utreras B.	984
Inia geoffrensis	Victor Utreras B.	Rio Nashino	-1.143222	-75.494197	Victor Utreras B.	985
Inia geoffrensis	Victor Utreras B.	Rio Nashino	-1.157946	-75.475157	Victor Utreras B.	986
Inia geoffrensis	Victor Utreras B.	Rio Nashino	-1.144411	-75.509261	Victor Utreras B.	987
Inia geoffrensis	Victor Utreras B.	Rio Nashino	-1.164418	-75.462371	Victor Utreras B.	988
Inia geoffrensis	Victor Utreras B.	Rio Cononaco	-1.246	-76.468	Victor Utreras B.	989
Inia geoffrensis	WWF_Ecuador	Rio Curaray	-1.656610994	-76.16123102	Expedicion Curaray 2023	990
Inia geoffrensis	WWF_Ecuador	Rio Curaray	-1.660997998	-76.13590904	Expedicion Curaray 2023	991
Inia geoffrensis	WWF_Ecuador	Rio Curaray	-1.655889982	-75.94354	Expedicion Curaray 2023	992
Inia geoffrensis	WWF_Ecuador	Rio Curaray	-1.67125	-75.89899	Expedicion Curaray 2023	993
Inia geoffrensis	WWF_Ecuador	Rio Curaray	-1.665736036	-75.88342097	Expedicion Curaray 2023	994
Inia geoffrensis	WWF_Ecuador	Rio Curaray	-1.66567	-75.88308	Expedicion Curaray 2023	995
Inia geoffrensis	WWF_Ecuador	Rio Curaray	-1.63162	-75.75085	Expedicion Curaray 2023	996
Inia geoffrensis	WWF_Ecuador	Rio Curaray	-1.63162	-75.75085	Expedicion Curaray 2023	997
Inia geoffrensis	WWF_Ecuador	Rio Curaray	-1.58869	-75.64585	Expedicion Curaray 2023	998
Inia geoffrensis	Victor Utreras B.	Rio Pindoyacu	-1.972	-76.117	Victor Utreras B.	999
Inia geoffrensis	Victor Utreras B.	Rio Conambo	-2.116	-76.157	Victor Utreras B.	1000
Inia geoffrensis	WWF_Ecuador	Rio Cuyabeno	-0.039349	-76.158985	Expedicion Ramsar 2024	1001
Inia geoffrensis	WWF_Ecuador	Rio Cuyabeno	-0.093771	-76.142121	Expedicion Ramsar 2024	1002
Inia geoffrensis	WWF_Ecuador	Rio Cuyabeno	-0.09164	-76.141123	Expedicion Ramsar 2024	1003
Inia geoffrensis	WWF_Ecuador	Rio Cuyabeno	-0.095855	-76.137005	Expedicion Ramsar 2024	1004
Inia geoffrensis	WWF_Ecuador	Rio Cuyabeno	-0.123803	-75.969028	Expedicion Ramsar 2024	1005
Inia geoffrensis	WWF_Ecuador	Rio Cuyabeno	-0.122647	-75.968948	Expedicion Ramsar 2024	1006
Inia geoffrensis	WWF_Ecuador	Rio Cuyabeno	-0.166925	-75.940548	Expedicion Ramsar 2024	1007
Inia geoffrensis	WWF_Ecuador	Rio Cuyabeno	-0.22758	-75.932506	Expedicion Ramsar 2024	1008
Inia geoffrensis	WWF_Ecuador	Rio Cuyabeno	-0.227001	-75.934015	Expedicion Ramsar 2024	1009
Inia geoffrensis	WWF_Ecuador	Rio Cuyabeno	-0.238902	-75.922675	Expedicion Ramsar 2024	1010
Inia geoffrensis	WWF_Ecuador	Rio Cuyabeno	-0.25427	-75.900303	Expedicion Ramsar 2024	1011
Inia geoffrensis	WWF_Ecuador	Rio Cuyabeno	-0.255635	-75.90031	Expedicion Ramsar 2024	1012
Inia geoffrensis	WWF_Ecuador	RIO AGUARICO	-0.394943	-75.667077	Expedicion Ramsar 2024	1013
Inia geoffrensis	WWF_Ecuador	RIO AGUARICO	-0.394737	-75.639712	Expedicion Ramsar 2024	1014
Inia geoffrensis	WWF_Ecuador	RIO AGUARICO	-0.556057	-75.4849	Expedicion Ramsar 2024	1015
Inia geoffrensis	WWF_Ecuador	RIO AGUARICO	-0.654817	-75.260937	Expedicion Ramsar 2024	1016
Inia geoffrensis	WWF_Ecuador	RIO AGUARICO	-0.610815	-75.236644	Expedicion Ramsar 2024	1017
Inia geoffrensis	WWF_Ecuador	RIO AGUARICO	-0.611001	-75.236409	Expedicion Ramsar 2024	1018
Inia geoffrensis	WWF_Ecuador	RIO AGUARICO	-0.627338	-75.224744	Expedicion Ramsar 2024	1019
Inia geoffrensis	WWF_Ecuador	RIO AGUARICO	-0.627651	-75.223668	Expedicion Ramsar 2024	1020
Inia geoffrensis	WWF_Ecuador	RIO AGUARICO	-0.639157	-75.244914	Expedicion Ramsar 2024	1021
Inia geoffrensis	WWF_Ecuador	RIO AGUARICO	-0.644203	-75.257641	Expedicion Ramsar 2024	1022
Inia geoffrensis	WWF_Ecuador	RIO AGUARICO	-0.649693	-75.258051	Expedicion Ramsar 2024	1023
Inia geoffrensis	WWF_Ecuador	RIO AGUARICO	-0.651161	-75.258193	Expedicion Ramsar 2024	1024
Inia geoffrensis	WWF_Ecuador	Rio Cocaya	-0.932227	-75.237375	Expedicion Ramsar 2024	1025
Inia geoffrensis	WWF_Ecuador	RIO AGUARICO	-0.932264	-75.387462	Expedicion Ramsar 2024	1026
Inia geoffrensis	WWF_Ecuador	Rio Yasuni	-0.932651	-75.39078	Expedicion Ramsar 2024	1027
Inia geoffrensis	WWF_Ecuador	Rio Yasuni	-0.978274	-75.425625	Expedicion Ramsar 2024	1028
Inia geoffrensis	WWF_Ecuador	Rio Yasuni	-0.993694	-75.432323	Expedicion Ramsar 2024	1029
Inia geoffrensis	WWF_Ecuador	Rio Yasuni	-1.021429	-75.448611	Expedicion Ramsar 2024	1030
Inia geoffrensis	WWF_Ecuador	Rio Yasuni	-1.075237	-75.489514	Expedicion Ramsar 2024	1031
Inia geoffrensis	WWF_Ecuador	Rio Yasuni	-1.073085	-75.521775	Expedicion Ramsar 2024	1032
Inia geoffrensis	WWF_Ecuador	Rio Yasuni	-1.088872	-75.535549	Expedicion Ramsar 2024	1033
Inia geoffrensis	WWF_Ecuador	RIO PASTAZA	-2.439651	-77.03169	Expedicion Ramsar 2024	1034
Inia geoffrensis	WWF_Ecuador	RIO PASTAZA	-2.546207	-76.839529	Expedicion Ramsar 2024	1035
Inia geoffrensis	WWF_Ecuador	RIO KAPAWARI	-2.532134	-76.887573	Expedicion Ramsar 2024	1036
Inia geoffrensis	WWF_Ecuador	RIO KAPAWARI	-2.526476	-76.891863	Expedicion Pastaza 2024	1037
Inia geoffrensis	WWF_Ecuador	RIO KAPAWARI	-2.509358	-76.900183	Expedicion Pastaza 2024	1038
Inia geoffrensis	WWF_Ecuador	RIO KAPAWARI	-2.487807	-76.906192	Expedicion Pastaza 2024	1039
Inia geoffrensis	WWF_Ecuador	RIO PASTAZA	-2.552991	-76.737738	Expedicion Pastaza 2024	1040
Inia geoffrensis	WWF_Ecuador	RIO BOBONAZA	-2.393266	-76.64758	Expedicion Pastaza 2024	1041
Inia geoffrensis	WWF_Ecuador	RIO BOBONAZA	-2.498833	-76.644434	Expedicion Pastaza 2024	1042
Inia geoffrensis	WWF_Ecuador	RIO BOBONAZA	-2.503049	-76.65838	Expedicion Pastaza 2024	1043
Inia geoffrensis	WWF_Ecuador	RIO BOBONAZA	-2.529766	-76.652578	Expedicion Pastaza 2024	1044
Inia geoffrensis	WWF_Ecuador	RIO BOBONAZA	-2.588757	-76.633201	Expedicion Pastaza 2024	1045
Inia geoffrensis	WWF_Ecuador	RIO MORONA	-2.77093	-77.586955	Expedicion Morona 2024	1046
Inia geoffrensis	WWF_Ecuador	RIO MORONA	-2.795798	-77.624588	Expedicion Morona 2024	1047
Inia geoffrensis	WWF_Ecuador	RIO MORONA	-2.804383	-77.643202	Expedicion Morona 2024	1048
Inia geoffrensis	WWF_Ecuador	RIO MORONA	-2.811354	-77.64397	Expedicion Morona 2024	1049
Inia geoffrensis	WWF_Ecuador	RIO MORONA	-2.812842	-77.651846	Expedicion Morona 2024	1050
Inia geoffrensis	WWF_Ecuador	RIO MORONA	-2.81276	-77.652614	Expedicion Morona 2024	1051
Inia geoffrensis	WWF_Ecuador	RIO MORONA	-2.874004	-77.693326	Expedicion Morona 2024	1052
Inia geoffrensis	WWF_Ecuador	RIO MORONA	-2.877349	-77.699301	Expedicion Morona 2024	1053
Inia geoffrensis	WWF_Ecuador	RIO MORONA	-2.906066	-77.722476	Expedicion Morona 2024	1054
Inia geoffrensis	WWF_Ecuador	RIO MORONA	-2.904923	-77.723424	Expedicion Morona 2024	1055
Inia geoffrensis	WWF_Ecuador	RIO MORONA	-2.904959	-77.728695	Expedicion Morona 2024	1056
Inia geoffrensis	WWF_Ecuador	RIO MORONA	-2.928309	-77.720733	Expedicion Morona 2024	1057
Inia geoffrensis	WWF_Ecuador	RIO MORONA	-2.932634	-77.728878	Expedicion Morona 2024	1058
Inia geoffrensis	WWF_Ecuador	RIO MORONA	-2.944876	-77.731559	Expedicion Morona 2024	1059
Inia geoffrensis	WWF_Ecuador	RIO MORONA	-2.951293	-77.712074	Expedicion Morona 2024	1060
Inia geoffrensis	Victor Utreras B.	Rio Santiago	-2.994	-77.92	Victor Utreras B.	1061
Sotalia fluviatilis	Galo Zapata-Rios	RIO PUTUMAYO	0.133888887	-75.85694445	G.Zapata-Rios and V.Utreras B.	1062
Sotalia fluviatilis	Galo Zapata-Rios	RIO PUTUMAYO	0.236388888	-75.99527779	G.Zapata-Rios and V.Utreras B.	1063
Sotalia fluviatilis	Galo Zapata-Rios	RIO PUTUMAYO	0.133888888	-75.85694443	G.Zapata-Rios and V.Utreras B.	1064
Sotalia fluviatilis	Galo Zapata-Rios	RIO PUTUMAYO	-0.02	-75.53333333	G.Zapata-Rios and V.Utreras B.	1065
Sotalia fluviatilis	Galo Zapata-Rios	RIO PUTUMAYO	0.133888889	-75.85694444	G.Zapata-Rios and V.Utreras B.	1066
Sotalia fluviatilis	Galo Zapata-Rios	RIO PUTUMAYO	0.236388889	-75.99527778	G.Zapata-Rios and V.Utreras B.	1067
Sotalia fluviatilis	Galo Zapata-Rios	Rio Guepi	-0.129444444	-75.27222222	G.Zapata-Rios and V.Utreras B.	1068
Sotalia fluviatilis	Victor Utreras B.	RIO AGUARICO	-0.269744	-75.862565	G.Zapata-Rios and V.Utreras B.	1069
Sotalia fluviatilis	Victor Utreras B.	RIO AGUARICO	-0.555555556	-75.4775	G.Zapata-Rios and V.Utreras B.	1070
Sotalia fluviatilis	Judith Denkinger	RIO AGUARICO	-0.634444444	-75.26111111	G.Zapata-Rios and V.Utreras B.	1071
Sotalia fluviatilis	Herman et al., 1996	RIO AGUARICO	-0.320179	-75.770604	G.Zapata-Rios and V.Utreras B.	1072
Sotalia fluviatilis	Denkinger, 2001	RIO AGUARICO	-0.617005	-75.327939	G.Zapata-Rios and V.Utreras B.	1073
Sotalia fluviatilis	Norby Lopez	RIO NAPO	-0.428333333	-76.10027778	G.Zapata-Rios and V.Utreras B.	1074
Sotalia fluviatilis	Victor Utreras B. and Robert Williams	RIO NAPO	-0.900277778	-75.42388889	G.Zapata-Rios and V.Utreras B.	1075
Sotalia fluviatilis	Victor Utreras B.	RIO NAPO	-0.919444444	-75.38833333	G.Zapata-Rios and V.Utreras B.	1076
Sotalia fluviatilis	Victor Utreras B.	RIO TIPUTINI	-0.754444444	-75.77888889	G.Zapata-Rios and V.Utreras B.	1077
Sotalia fluviatilis	Robert Williams	Banco de arena	-0.993055556	-75.45083333	G.Zapata-Rios and V.Utreras B.	1078
Sotalia fluviatilis	Victor Utreras B. and Robert Williams	RIO YASUNI	-0.990833333	-75.42833333	G.Zapata-Rios and V.Utreras B.	1079
Sotalia fluviatilis	Victor Utreras B.	RIO YASUNI	-0.930555556	-75.38388889	G.Zapata-Rios and V.Utreras B.	1080
Sotalia fluviatilis	Victor Utreras B.	RIO YASUNI	-0.955277778	-75.40388889	G.Zapata-Rios and V.Utreras B.	1081
Sotalia fluviatilis	Victor Utreras B.	RIO PASTAZA	-2.571	-76.715	G.Zapata-Rios and V.Utreras B.	1082
Sotalia fluviatilis	Galo Zapata-Rios	RIO CANGAIME	-2.875	-77.69638889	G.Zapata-Rios and V.Utreras B.	1083
Sotalia fluviatilis	Galo Zapata-Rios	s/n	-2.758888889	-77.58027778	G.Zapata-Rios and V.Utreras B.	1084
Sotalia fluviatilis	Tuntiak Katan	s/n	-2.765056	-77.660214	G.Zapata-Rios and V.Utreras B.	1085
Sotalia fluviatilis	Tuntiak Katan Galo Zapata-Rios	RIO CANGAIME	-2.603333333	-77.47722222	G.Zapata-Rios and V.Utreras B.	1086
Sotalia fluviatilis	Tuntiak Katan	RIO CANGAIME	-2.738611111	-77.48638889	G.Zapata-Rios and V.Utreras B.	1087
Sotalia fluviatilis	Tuntiak Katan	s/n	-2.471	-77.581	G.Zapata-Rios and V.Utreras B.	1088
Sotalia fluviatilis	Tuntiak Katan	s/n	-2.729722222	-77.39638889	G.Zapata-Rios and V.Utreras B.	1089
Sotalia fluviatilis	L.J.MAY-COLLADO and D.WARTZOK	RIO NAPO	-0.986014	-75.305562	L.J.MAY-COLLADO and D.WARTZOK 2010	1090
Sotalia fluviatilis	L.J.MAY-COLLADO and D.WARTZOK	RIO NAPO	-0.9841	-75.281992	L.J.MAY-COLLADO and D.WARTZOK 2010	1091
Sotalia fluviatilis	L.J.MAY-COLLADO and D.WARTZOK	RIO NAPO	-0.97705	-75.241216	L.J.MAY-COLLADO and D.WARTZOK 2010	1092
Sotalia fluviatilis	L.J.MAY-COLLADO and D.WARTZOK	RIO NAPO	-0.969562	-75.211224	L.J.MAY-COLLADO and D.WARTZOK 2010	1093
Sotalia fluviatilis	L.J.MAY-COLLADO and D.WARTZOK	RIO AGUARICO	-0.952254	-75.216509	L.J.MAY-COLLADO and D.WARTZOK 2010	1094
Sotalia fluviatilis	L.J.MAY-COLLADO and D.WARTZOK	RIO AGUARICO	-0.931973	-75.233897	L.J.MAY-COLLADO and D.WARTZOK 2010	1095
Sotalia fluviatilis	WWF-OMACHA	RIO NAPO	-0.660118	-75.690685	Expedicion rio Napo, Ecuador 2017	1096
Sotalia fluviatilis	WWF-OMACHA	RIO NAPO	-0.672618	-75.691852	Expedicion rio Napo, Ecuador 2017	1097
Sotalia fluviatilis	PNY	Rio Yasuni	-1.102224	-75.56711	Parque Nacional Yasuni (MAATE)	1098
Sotalia fluviatilis	PNY	Rio Yasuni	-1.077872313	-75.50093104	Parque Nacional Yasuni (MAATE)	1099
Sotalia fluviatilis	PNY	Banco de arena	-0.990371472	-75.42886227	Parque Nacional Yasuni (MAATE)	1100
Sotalia fluviatilis	PNY	Rio Salado	-0.962729788	-75.45193928	Parque Nacional Yasuni (MAATE)	1101
Sotalia fluviatilis	PNY	RIO SALADO	-0.972630448	-75.42725119	Parque Nacional Yasuni (MAATE)	1102
Sotalia fluviatilis	PNY	RIO YASUNI	-0.987025186	-75.4201796	Parque Nacional Yasuni (MAATE)	1103
Sotalia fluviatilis	PNY	Banco de arena	-1.009535065	-75.47914278	Parque Nacional Yasuni (MAATE)	1104
Sotalia fluviatilis	PNY	RIO YASUNI	-0.989150279	-75.42765774	Parque Nacional Yasuni (MAATE)	1105
Sotalia fluviatilis	PNY	RIO YASUNI	-0.975978823	-75.41957604	Parque Nacional Yasuni (MAATE)	1106
Sotalia fluviatilis	PNY	Rio Cocaya	-0.928091376	-75.24289777	Parque Nacional Yasuni (MAATE)	1107
Sotalia fluviatilis	PNY	Rio Yasuni	-1.016911579	-75.45697084	Parque Nacional Yasuni (MAATE)	1108
Sotalia fluviatilis	PNY	RIO YASUNI	-0.927508239	-75.38931761	Parque Nacional Yasuni (MAATE)	1109
Sotalia fluviatilis	PNY	RIO YASUNI	-0.945465246	-75.40192041	Parque Nacional Yasuni (MAATE)	1110
Sotalia fluviatilis	PNY	RIO NAPO	-0.922043047	-75.3961207	Parque Nacional Yasuni (MAATE)	1111
Sotalia fluviatilis	PNY	RIO YASUNI	-0.933832098	-75.3897587	Parque Nacional Yasuni (MAATE)	1112
Sotalia fluviatilis	PNY	RIO NAPO	-0.513671374	-76.39167741	Parque Nacional Yasuni (MAATE)	1113
Sotalia fluviatilis	PNY	RIO YASUNI	-0.949301055	-75.40317015	Parque Nacional Yasuni (MAATE)	1114
Sotalia fluviatilis	PNY	Banco de arena	-1.001006245	-75.46203775	Parque Nacional Yasuni (MAATE)	1115
Sotalia fluviatilis	PNY	RIO YASUNI	-0.941766014	-75.39304909	Parque Nacional Yasuni (MAATE)	1116
Sotalia fluviatilis	PNY	RIO NAPO	-0.96614701	-75.19544404	Parque Nacional Yasuni (MAATE)	1117
Sotalia fluviatilis	PNY	RIO YASUNI	-0.993799857	-75.43221517	Parque Nacional Yasuni (MAATE)	1118
Sotalia fluviatilis	SALIME JALIL	RIO YASUNI	-0.952910343	-75.40726899	SALIME JALIL, 2011	1119
Sotalia fluviatilis	SALIME JALIL	RIO YASUNI	-0.957035904	-75.40640665	SALIME JALIL, 2011	1120
Sotalia fluviatilis	SALIME JALIL	RIO YASUNI	-0.960735758	-75.40967863	SALIME JALIL, 2011	1121
Sotalia fluviatilis	SALIME JALIL	RIO YASUNI	-0.965485426	-75.4099758	SALIME JALIL, 2011	1122
Sotalia fluviatilis	SALIME JALIL	RIO YASUNI	-0.968271632	-75.41233093	SALIME JALIL, 2011	1123
Sotalia fluviatilis	SALIME JALIL	Rio Yasuni	-1.029794155	-75.4593185	SALIME JALIL, 2011	1124
Sotalia fluviatilis	SALIME JALIL	Rio Yasuni	-1.033204449	-75.4622131	SALIME JALIL, 2011	1125
Sotalia fluviatilis	SALIME JALIL	Rio Yasuni	-1.039636615	-75.46384983	SALIME JALIL, 2011	1126
Sotalia fluviatilis	WWF_Omacha	RIO NAPO	-0.964966662	-75.19753333	Expedicion Cuyabeno 2019	1127
Sotalia fluviatilis	WWF_Omacha	RIO AGUARICO	-0.932283329	-75.23678333	Expedicion Cuyabeno 2019	1128
Sotalia fluviatilis	WWF_Omacha	RIO AGUARICO	-0.704866663	-75.25855	Expedicion Cuyabeno 2019	1129
Sotalia fluviatilis	WWF_Omacha	RIO NAPO	-0.925283333	-75.39005	Expedicion Napo Aguarico 2021	1130
Sotalia fluviatilis	WWF_Omacha	RIO NAPO	-0.926433333	-75.38895	Expedicion Napo Aguarico 2021	1131
Sotalia fluviatilis	WWF_Omacha	RIO YASUNI	-0.929666667	-75.38681667	Expedicion Napo Aguarico 2021	1132
Sotalia fluviatilis	WWF_Omacha	RIO AGUARICO	-0.482596	-75.608055	Expedicion Napo Aguarico 2021	1133
Sotalia fluviatilis	WWF_Omacha	RIO AGUARICO	-0.817533333	-75.2427	Expedicion Napo Aguarico 2021	1134
Sotalia fluviatilis	WWF_Omacha	RIO AGUARICO	-0.679	-75.2693	Expedicion Napo Aguarico 2021	1135
Sotalia fluviatilis	Victor Utreras B.	RIO NAPO	-0.837637947	-75.51558148	Victor Utreras B.	1136
Sotalia fluviatilis	Victor Utreras B.	RIO NAPO	-0.837637944	-75.51558148	Victor Utreras B.	1137
Sotalia fluviatilis	Victor Utreras B.	RIO NAPO	-0.837637946	-75.51558149	Victor Utreras B.	1138
Sotalia fluviatilis	Victor Utreras B.	RIO TIPUTINI	-0.728773627	-75.78309863	Victor Utreras B.	1139
Sotalia fluviatilis	Victor Utreras B.	Rio Yasuni	-1.07624075	-75.61601174	Victor Utreras B.	1140
Sotalia fluviatilis	WWF_Ecuador	RIO AGUARICO	-0.932214	-75.387257	Expedicion Ramsar 2024	1141
